# Supplementary material for: Half a Century of Temperate Non‐Forest Vegetation Changes: No Net Loss in Species Richness, but Considerable Shifts in Taxonomic and Functional Composition
Source: Glob Chang Biol. 2025 Jan 24;31(1):e70030. doi: 10.1111/gcb.70030 (PMC11758476; doi:10.1111/gcb.70030)
Supplement: Supplementary file 3 — Appendix S3. Appendix S4. Appendix S5. Appendix S7. [file GCB-31-e70030-s005.xlsx]

## Sheet: S3
Supplementary information to the article:
Klinkovská et al. Half a century of temperate vegetation changes: no net loss in species richness, but considerable shifts in taxonomic and functional composition.
Appendix S3: List of species identified only to the genus level in one of the surveys that were merged under the more precise name used in other time period.
PlotObservationID	species_name	layer	cover_perc_new	new_name
599732	Rosa species	7	0.1	Rosa tomentosa
599715	Rosa species	7	0.1	Rosa canina agg.
18131	Trifolium species	6	0.1	Trifolium campestre
18134	Prunus species	7	2	Prunus avium
18136	Rosa species	7	2	Rosa canina agg.
18529	Rumex species	6	0.1	Rumex acetosella
18539	Rumex species	6	3	Rumex acetosella
18559	Rumex species	6	0.1	Rumex acetosella
18569	Rumex species	6	2	Rumex acetosella
18579	Rumex species	6	0.1	Rumex acetosella
18530	Rumex species	6	0.1	Rumex acetosella
18540	Rumex species	6	2	Rumex acetosella
18550	Rumex species	6	0.1	Rumex acetosella
18570	Rumex species	6	0.1	Rumex acetosella
18532	Rumex species	6	0.1	Rumex acetosella
18542	Rumex species	6	3	Rumex acetosella
18552	Rumex species	6	0.1	Rumex acetosella
18562	Rumex species	6	0.1	Rumex acetosella
18572	Rumex species	6	2	Rumex acetosella
18534	Rumex species	6	0.1	Rumex acetosella
18544	Rumex species	6	0.1	Rumex acetosella
18554	Rumex species	6	0.1	Rumex acetosella
18574	Rumex species	6	0.1	Rumex acetosella
7167	Rosa species	7	3	Rosa canina agg.
7262	Rosa species	7	3	Rosa canina agg.
600078	Veronica species	6	2	Veronica dillenii
6314	Juncus species	6	0.1	Juncus articulatus
6329	Juncus species	6	2	Juncus effusus
6343	Hieracium species	6	2	Hieracium laevigatum
6088	Taraxacum species	6	2	Taraxacum sect. Taraxacum
6091	Taraxacum species	6	2	Taraxacum sect. Taraxacum
624054	Prunus species	4	3	Prunus spinosa
6232	Thymus species	6	13	Thymus serpyllum
6233	Thymus species	6	13	Thymus serpyllum
6234	Thymus species	6	3	Thymus serpyllum
6235	Thymus species	6	13	Thymus serpyllum
6236	Thymus species	6	13	Thymus serpyllum
6237	Thymus species	6	2	Thymus serpyllum
6238	Thymus species	6	2	Thymus serpyllum
5837	Myosotis species	6	2	Myosotis palustris agg.
5840	Agrostis species	6	2	Agrostis capillaris
5840	Veronica species	6	2	Veronica chamaedrys agg.
5842	Lotus species	6	2	Lotus pedunculatus
5830	Rumex species	6	2	Rumex acetosa
5831	Festuca species	6	1	Festuca pratensis agg.
5831	Festuca species	6	1	Festuca rubra
5831	Rumex species	6	2	Rumex acetosa
5834	Veronica species	6	2	Veronica chamaedrys agg.
641547	Epilobium species	6	2	Epilobium palustre
594193	Arctium species	6	2	Arctium tomentosum
594196	Arctium species	6	0.1	Arctium tomentosum
670054	Melampyrum species	6	1	Melampyrum pratense
670054	Melampyrum species	6	1	Melampyrum sylvaticum
653939	Alchemilla species	6	3	Alchemilla vulgaris s.lat.
670080	Melampyrum species	6	2	Melampyrum pratense
653859	Alchemilla species	6	3	Alchemilla vulgaris s.lat.
670140	Hieracium species	6	2	Hieracium stygium
653931	Hieracium species	6	2	Hieracium villosum
653858	Alchemilla species	6	2	Alchemilla vulgaris s.lat.
670098	Vicia species	6	2	Vicia sepium
670107	Alchemilla species	6	0.1	Alchemilla vulgaris s.lat.
6533	Trifolium species	6	1	Trifolium hybridum
6533	Trifolium species	6	1	Trifolium pratense
6532	Trifolium species	6	1	Trifolium hybridum
6534	Trifolium species	6	1	Trifolium hybridum
6587	Trifolium species	6	2	Trifolium hybridum
6588	Trifolium species	6	3	Trifolium hybridum
6482	Trifolium species	6	1	Trifolium hybridum
6483	Trifolium species	6	1	Trifolium hybridum
6526	Trifolium species	6	0.5	Trifolium hybridum
6482	Trifolium species	6	1	Trifolium pratense
6483	Trifolium species	6	1	Trifolium pratense
6526	Trifolium species	6	0.5	Trifolium pratense
6592	Trifolium species	6	3	Trifolium hybridum
6593	Trifolium species	6	2	Trifolium hybridum
6594	Trifolium species	6	2	Trifolium hybridum
6569	Alchemilla species	6	1	Alchemilla vulgaris s.lat.
6604	Hieracium species	6	2	Hieracium lachenalii
6774	Salix species	7	2	Salix cinerea
601858	Rosa species	7	0.1	Rosa canina agg.
601789	Rosa species	7	0.1	Rosa canina agg.
670246	Campanula species	6	0.1	Campanula rotundifolia agg.
601810	Prunus species	7	1	Prunus avium
601810	Prunus species	7	1	Prunus spinosa
601810	Rosa species	7	0.1	Rosa canina agg.
601820	Rosa species	7	0.1	Rosa canina agg.
601934	Prunus species	7	0.1	Prunus mahaleb
670264	Viola species	6	0.1	Viola hirta
670264	Prunus species	7	2	Prunus spinosa
670274	Hieracium species	6	2	Pilosella officinarum
670275	Viola species	6	2	Viola rupestris
601857	Prunus species	7	0.1	Prunus spinosa
670282	Campanula species	6	0.1	Campanula rotundifolia agg.
670282	Viola species	6	2	Viola hirta
670300	Campanula species	6	0.1	Campanula rapunculoides
670300	Campanula species	6	0.1	Campanula sibirica
601920	Prunus species	7	1	Prunus avium
601920	Prunus species	7	1	Prunus spinosa
601920	Rosa species	7	0.1	Rosa canina agg.
670309	Campanula species	6	1	Campanula glomerata
670309	Campanula species	6	1	Campanula rapunculoides
670309	Campanula species	6	1	Campanula rotundifolia agg.
670310	Campanula species	6	2	Campanula rotundifolia agg.
601879	Rosa species	7	0.1	Rosa canina agg.
601937	Prunus species	7	0.1	Prunus spinosa
601916	Rosa species	7	0.1	Rosa canina agg.
599630	Pulsatilla species	6	2	Pulsatilla grandis
6528	Trifolium species	6	0.1	Trifolium medium
6529	Trifolium species	6	0.1	Trifolium medium
6530	Trifolium species	6	3	Trifolium medium
510084	Tilia species	7	0.1	Tilia platyphyllos
347930	Tilia species	7	0.5	Tilia platyphyllos
347930	Epipactis species	6	0.5	Epipactis atrorubens
347930	Tilia species	7	0.5	Tilia platyphyllos
347930	Tilia species	7	0.5	Tilia platyphyllos
801052	Rubus species	7	1	Rubus caesius
801111	Rubus species	7	3	Rubus caesius
801092	Rubus species	7	2	Rubus caesius
801131	Rubus species	7	2	Rubus caesius
801168	Rubus species	7	2	Rubus caesius
801133	Rubus species	7	2	Rubus caesius
801170	Rubus species	7	2	Rubus caesius
801100	Rubus species	7	0.5	Rubus caesius
801102	Rubus species	7	10	Rubus caesius
801136	Rubus species	7	5	Rubus caesius
801173	Rubus species	7	4	Rubus caesius
801072	Rubus species	7	10	Rubus caesius
801121	Rubus species	7	20	Rubus caesius
801104	Rubus species	7	0.5	Rubus caesius
801137	Rubus species	7	1	Rubus caesius
801106	Rubus species	7	15	Rubus caesius
801138	Rubus species	7	5	Rubus caesius
801108	Rubus species	7	20	Rubus caesius
801139	Rubus species	7	8	Rubus caesius
801176	Rubus species	7	15	Rubus caesius
801054	Rubus species	7	8	Rubus caesius
801112	Rubus species	7	30	Rubus caesius
801149	Rubus species	7	20	Rubus caesius
801056	Rubus species	7	30	Rubus caesius
801113	Rubus species	7	35	Rubus caesius
801150	Rubus species	7	30	Rubus caesius
801058	Rubus species	7	0.5	Rubus caesius
801114	Rubus species	7	1	Rubus caesius
801074	Rubus species	7	1	Rubus caesius
801122	Rubus species	7	2	Rubus caesius
801159	Rubus species	7	1	Rubus caesius
801145	Rubus species	7	8	Rubus caesius
801179	Rubus species	7	8	Rubus caesius
801116	Rubus species	7	8	Rubus caesius
801146	Rubus species	7	4	Rubus caesius
801180	Rubus species	7	3	Rubus caesius
801064	Rubus species	7	40	Rubus caesius
801117	Rubus species	7	30	Rubus caesius
801154	Rubus species	7	20	Rubus caesius
801147	Rubus species	7	4	Rubus caesius
801181	Rubus species	7	8	Rubus caesius
801078	Rubus species	7	8	Rubus caesius
801124	Rubus species	7	15	Rubus caesius
801080	Rubus species	7	20	Rubus caesius
801125	Rubus species	7	12	Rubus caesius
800418	Epilobium species	6	0.5	Epilobium palustre
800319	Epilobium species	6	0.5	Epilobium palustre
800320	Epilobium species	6	0.5	Epilobium palustre
800420	Epilobium species	6	0.5	Epilobium palustre
800221	Trifolium species	6	3	Trifolium repens
800421	Trifolium species	6	0.5	Trifolium repens
800521	Trifolium species	6	0.5	Trifolium repens
800222	Epilobium species	6	0.5	Epilobium adenocaulon
800522	Epilobium species	6	0.5	Epilobium adenocaulon
800223	Epilobium species	6	0.5	Epilobium palustre
800323	Epilobium species	6	0.5	Epilobium palustre
800423	Epilobium species	6	0.5	Epilobium palustre
800224	Galeopsis species	6	3	Galeopsis tetrahit agg.
800324	Galeopsis species	6	0.5	Galeopsis tetrahit agg.
800524	Galeopsis species	6	10	Galeopsis tetrahit agg.
800226	Epilobium species	6	0.5	Epilobium palustre
800326	Epilobium species	6	0.5	Epilobium palustre
800426	Epilobium species	6	0.5	Epilobium palustre
800427	Trifolium species	6	0.1	Trifolium repens
800527	Trifolium species	6	0.5	Trifolium repens
800627	Trifolium species	6	0.1	Trifolium repens
800328	Galeopsis species	6	0.5	Galeopsis tetrahit agg.
800428	Galeopsis species	6	0.5	Galeopsis tetrahit agg.
800528	Galeopsis species	6	0.5	Galeopsis tetrahit agg.
800429	Epilobium species	6	0.5	Epilobium palustre
800230	Galeopsis species	6	0.5	Galeopsis tetrahit agg.
800330	Galeopsis species	6	3	Galeopsis tetrahit agg.
800430	Galeopsis species	6	3	Galeopsis tetrahit agg.
800530	Galeopsis species	6	0.5	Galeopsis tetrahit agg.
800331	Epilobium species	6	3	Epilobium palustre
800431	Epilobium species	6	0.5	Epilobium palustre
800531	Epilobium species	6	0.5	Epilobium palustre
800432	Epilobium species	6	0.5	Epilobium palustre
800334	Agrostis species	6	0.5	Agrostis canina agg.
800234	Epilobium species	6	0.5	Epilobium palustre
800334	Epilobium species	6	0.5	Epilobium palustre
800434	Epilobium species	6	0.5	Epilobium palustre
800334	Agrostis species	6	0.5	Agrostis canina agg.
800234	Epilobium species	6	0.5	Epilobium palustre
800334	Epilobium species	6	0.5	Epilobium palustre
800434	Epilobium species	6	0.5	Epilobium palustre
800236	Epilobium species	6	0.5	Epilobium hirsutum
800338	Agrostis species	6	0.5	Agrostis canina agg.
800238	Epilobium species	6	0.5	Epilobium palustre
800338	Epilobium species	6	0.5	Epilobium palustre
800438	Epilobium species	6	0.5	Epilobium palustre
800538	Epilobium species	6	0.5	Epilobium palustre
800238	Epilobium species	6	0.5	Epilobium palustre
800338	Epilobium species	6	0.5	Epilobium palustre
800438	Epilobium species	6	0.5	Epilobium palustre
800538	Epilobium species	6	0.5	Epilobium palustre
800338	Agrostis species	6	0.5	Agrostis canina agg.
800241	Betula species	7	0.5	Betula pendula
800341	Betula species	7	0.5	Betula pendula
800441	Betula species	7	0.5	Betula pendula
800541	Betula species	7	0.5	Betula pendula
800641	Betula species	7	0.5	Betula pendula
800242	Epilobium species	6	0.5	Epilobium palustre
800442	Epilobium species	6	0.5	Epilobium palustre
800642	Epilobium species	6	0.5	Epilobium palustre
800444	Epilobium species	6	0.5	Epilobium palustre
800246	Epilobium species	6	0.5	Epilobium palustre
800446	Epilobium species	6	0.5	Epilobium palustre
800350	Epilobium species	6	3	Epilobium palustre
800450	Epilobium species	6	0.5	Epilobium palustre
800412	Epilobium species	6	0.5	Epilobium palustre
800358	Crepis species	6	0.1	Crepis mollis
800561	Cirsium species	6	0.1	Cirsium palustre
800313	Epilobium species	6	0.5	Epilobium palustre
800462	Epilobium species	6	3	Epilobium palustre
800266	Epilobium species	6	0.5	Epilobium palustre
800366	Epilobium species	6	0.5	Epilobium palustre
800214	Epilobium species	6	0.5	Epilobium palustre
800314	Epilobium species	6	0.5	Epilobium palustre
800414	Epilobium species	6	0.5	Epilobium palustre
800471	Epilobium species	6	0.1	Epilobium palustre
800372	Epilobium species	6	0.5	Epilobium palustre
800478	Epilobium species	6	0.5	Epilobium palustre
800678	Epilobium species	6	0.5	Epilobium palustre
800315	Epilobium species	6	0.5	Epilobium palustre
800415	Epilobium species	6	0.5	Epilobium palustre
800282	Epilobium species	6	0.5	Epilobium palustre
800288	Epilobium species	6	0.5	Epilobium palustre
800388	Epilobium species	6	0.1	Epilobium palustre
800316	Epilobium species	6	0.5	Epilobium palustre
800416	Epilobium species	6	0.5	Epilobium palustre
800392	Epilobium species	6	3	Epilobium palustre
800492	Epilobium species	6	0.5	Epilobium palustre
800294	Epilobium species	6	0.5	Epilobium palustre
800394	Epilobium species	6	0.5	Epilobium palustre
800494	Epilobium species	6	0.5	Epilobium palustre
800694	Epilobium species	6	0.5	Epilobium palustre
800396	Epilobium species	6	0.5	Epilobium palustre
800398	Epilobium species	6	0.5	Epilobium palustre
800498	Epilobium species	6	0.5	Epilobium palustre
5827	Carex species	6	0.17	Carex panicea
5827	Carex species	6	0.17	Carex praecox agg.
5827	Carex species	6	0.17	Carex vesicaria
5836	Carex species	6	0.125	Carex acutiformis
5836	Carex species	6	0.125	Carex pallescens
5836	Carex species	6	0.125	Carex panicea
5836	Carex species	6	0.125	Carex vulpina
800024	Epilobium species	6	0.1	Epilobium palustre
800224	Epilobium species	6	0.1	Epilobium palustre
800624	Epilobium species	6	0.5	Epilobium palustre
800332	Agrostis species	6	3	Agrostis stolonifera agg.
800336	Agrostis species	6	3	Agrostis stolonifera agg.
800724	Betula species	7	0.5	Betula pubescens
800721	Betula species	7	0.25	Betula pubescens
800721	Betula species	7	0.25	Betula pendula
517660	Rosa species	7	0.5	Rosa canina agg.
517696	Rosa species	7	0.5	Rosa canina agg.
517671	Prunus species	7	3	Prunus domestica agg.
517737	Rosa species	7	0.1	Rosa gallica
517738	Prunus species	7	0.05	Prunus cerasifera
517738	Prunus species	7	0.05	Prunus spinosa
517738	Viola species	6	0.5	Viola ambigua
517739	Prunus species	7	0.1	Prunus domestica agg.
517739	Rosa species	7	0.1	Rosa canina agg.
517730	Prunus species	7	0.5	Prunus spinosa
517730	Rosa species	7	0.5	Rosa canina agg.
801902	Prunus species	7	0.5	Prunus spinosa
517731	Rosa species	7	0.1	Rosa canina agg.
517785	Prunus species	7	0.05	Prunus domestica agg.
517785	Prunus species	7	0.05	Prunus spinosa
517773	Prunus species	7	0.1	Prunus spinosa
517773	Rosa species	7	0.1	Rosa canina agg.
517782	Prunus species	7	0.25	Prunus avium
517782	Prunus species	7	0.25	Prunus spinosa
517782	Rosa species	7	0.1	Rosa canina agg.
517783	Rosa species	7	0.5	Rosa canina agg.
517774	Prunus species	7	0.1	Prunus spinosa
517777	Rosa species	7	0.5	Rosa canina agg.
517778	Prunus species	7	0.1	Prunus spinosa
517778	Rosa species	7	0.1	Rosa canina agg.
517779	Rosa species	7	0.5	Rosa canina agg.
517765	Prunus species	7	0.5	Prunus spinosa
517765	Rosa species	7	0.5	Rosa canina agg.
517763	Rosa species	7	0.1	Rosa canina agg.
517759	Rosa species	7	0.1	Rosa canina agg.
517757	Prunus species	7	0.1	Prunus spinosa
517620	Prunus species	7	0.1	Prunus spinosa
517620	Rosa species	7	0.5	Rosa canina agg.
517622	Prunus species	7	0.5	Prunus domestica agg.
517622	Prunus species	7	0.5	Prunus spinosa
517622	Rosa species	7	0.5	Rosa gallica
517605	Rosa species	7	0.1	Rosa canina agg.
517772	Rosa species	7	0.1	Rosa canina agg.
801927	Prunus species	7	0.5	Prunus spinosa
517644	Rosa species	7	0.5	Rosa canina agg.
517609	Prunus species	7	0.1	Prunus mahaleb
801929	Prunus species	7	0.5	Prunus mahaleb
517609	Rosa species	7	3	Rosa canina agg.
517653	Rosa species	7	0.1	Rosa canina agg.
517649	Rosa species	7	0.1	Rosa canina agg.
517628	Prunus species	7	0.25	Prunus avium
517628	Prunus species	7	0.25	Prunus domestica agg.
517628	Rosa species	7	0.5	Rosa canina agg.
517650	Prunus species	7	0.5	Prunus cerasifera
517650	Rosa species	7	0.5	Rosa canina agg.
517754	Prunus species	7	0.25	Prunus domestica agg.
517754	Prunus species	7	0.25	Prunus tenella
517646	Prunus species	7	0.1	Prunus spinosa
801941	Prunus species	7	0.5	Prunus spinosa
517648	Rosa species	7	0.1	Rosa canina agg.
517632	Rosa species	7	0.5	Rosa canina agg.
517614	Rosa species	7	3	Rosa canina agg.
517637	Prunus species	7	0.1	Prunus domestica agg.
801841	Hieracium species	6	0.1	Hieracium sabaudum
517717	Rosa species	7	0.05	Rosa canina agg.
517717	Rosa species	7	0.05	Rosa gallica
517718	Rosa species	7	0.5	Rosa canina agg.
517662	Rosa species	7	3	Rosa canina agg.
517747	Prunus species	7	0.1	Prunus cerasifera
517708	Rosa species	7	0.1	Rosa canina agg.
517679	Rosa species	7	5	Rosa canina agg.
517701	Rosa species	7	0.5	Rosa canina agg.
517723	Rosa species	7	0.1	Rosa canina agg.
517748	Prunus species	7	0.1	Prunus spinosa
517676	Prunus species	7	0.05	Prunus domestica agg.
517676	Prunus species	7	0.05	Prunus spinosa
517675	Prunus species	7	5	Prunus domestica agg.
517675	Rosa species	7	0.1	Rosa canina agg.
517683	Prunus species	7	0.5	Prunus domestica agg.
517706	Prunus species	7	0.1	Prunus spinosa
517706	Rosa species	7	0.1	Rosa canina agg.
517664	Rosa species	7	0.1	Rosa canina agg.
517665	Rosa species	7	0.1	Rosa canina agg.
517719	Prunus species	7	0.1	Prunus fruticosa
517719	Rosa species	7	0.1	Rosa canina agg.
801871	Vicia species	6	0.5	Vicia hirsuta
801873	Vicia species	6	0.5	Vicia cracca agg.
517711	Rosa species	7	0.05	Rosa canina agg.
517711	Rosa species	7	0.05	Rosa gallica
801873	Vicia species	6	0.5	Vicia cracca agg.
801875	Vicia species	6	0.5	Vicia cracca agg.
801613	Festuca species	6	0.5	Festuca ovina s. lat.
801658	Festuca species	6	3	Festuca ovina s. lat.
801624	Viola species	6	0.1	Viola collina
801635	Viola species	6	0.1	Viola collina
801635	Fragaria species	6	15	Fragaria viridis
801671	Fragaria species	6	5	Fragaria viridis
801725	Fragaria species	6	2	Fragaria viridis
801779	Fragaria species	6	4	Fragaria viridis
801695	Fragaria species	6	0.5	Fragaria viridis
801749	Fragaria species	6	2	Fragaria viridis
801803	Fragaria species	6	0.5	Fragaria viridis
801698	Fragaria species	6	0.2	Fragaria viridis
801752	Fragaria species	6	2	Fragaria viridis
801806	Fragaria species	6	1	Fragaria viridis
801645	Fragaria species	6	0.5	Fragaria moschata
801656	Fragaria species	6	3	Fragaria moschata
801809	Fragaria species	6	0.2	Fragaria moschata
801625	Festuca species	6	0.1	Festuca ovina s. lat.
801636	Fragaria species	6	15	Fragaria viridis
801674	Fragaria species	6	3	Fragaria viridis
801728	Fragaria species	6	2	Fragaria viridis
801782	Fragaria species	6	3	Fragaria viridis
801674	Rosa species	4	0.5	Rosa canina agg.
801728	Rosa species	4	0.5	Rosa canina agg.
801782	Rosa species	4	0.2	Rosa canina agg.
801625	Viola species	6	0.05	Viola reichenbachiana
801636	Viola species	6	0.05	Viola reichenbachiana
801647	Viola species	6	0.05	Viola reichenbachiana
801659	Viola species	6	0.25	Viola reichenbachiana
801625	Viola species	6	0.05	Viola collina
801636	Viola species	6	0.05	Viola collina
801647	Viola species	6	0.05	Viola collina
801659	Viola species	6	0.25	Viola collina
801615	Festuca species	6	0.25	Festuca rupicola
801615	Festuca species	6	0.25	Festuca rubra
801649	Hieracium species	6	0.1	Hieracium murorum
801638	Fragaria species	6	3	Fragaria viridis
801661	Fragaria species	6	15	Fragaria viridis
801680	Fragaria species	6	15	Fragaria viridis
801734	Fragaria species	6	8	Fragaria viridis
801788	Fragaria species	6	8	Fragaria viridis
801616	Viola species	6	1.5	Viola collina
801627	Viola species	6	0.25	Viola collina
801638	Viola species	6	0.25	Viola collina
801649	Viola species	6	0.05	Viola collina
801661	Viola species	6	0.25	Viola collina
801616	Viola species	6	1.5	Viola reichenbachiana
801627	Viola species	6	0.25	Viola reichenbachiana
801638	Viola species	6	0.25	Viola reichenbachiana
801649	Viola species	6	0.05	Viola reichenbachiana
801661	Viola species	6	0.25	Viola reichenbachiana
801662	Fragaria species	6	0.5	Fragaria moschata
801662	Viola species	6	0.5	Viola collina
801617	Festuca species	6	0.5	Festuca ovina s. lat.
801640	Viola species	6	0.1	Viola canina
801651	Viola species	6	0.1	Viola riviniana
801641	Fragaria species	6	0.5	Fragaria vesca
801689	Fragaria species	6	4	Fragaria vesca
801743	Fragaria species	6	1	Fragaria vesca
801797	Fragaria species	6	1	Fragaria vesca
801689	Rosa species	4	5	Rosa canina agg.
801743	Rosa species	4	4	Rosa canina agg.
801797	Rosa species	4	1	Rosa canina agg.
801630	Viola species	6	0.25	Viola collina
801641	Viola species	6	0.25	Viola collina
801652	Viola species	6	0.05	Viola collina
801664	Viola species	6	0.25	Viola collina
801630	Viola species	6	0.25	Viola reichenbachiana
801641	Viola species	6	0.25	Viola reichenbachiana
801652	Viola species	6	0.05	Viola reichenbachiana
801664	Viola species	6	0.25	Viola reichenbachiana
801620	Viola species	6	1.5	Viola reichenbachiana
801631	Viola species	6	0.05	Viola reichenbachiana
801642	Viola species	6	0.25	Viola reichenbachiana
801653	Viola species	6	0.25	Viola reichenbachiana
801665	Viola species	6	0.05	Viola reichenbachiana
801620	Viola species	6	1.5	Viola collina
801631	Viola species	6	0.05	Viola collina
801642	Viola species	6	0.25	Viola collina
801653	Viola species	6	0.25	Viola collina
801665	Viola species	6	0.05	Viola collina
670130	Melampyrum species	6	0.5	Melampyrum sylvaticum
800726	Betula species	7	0.5	Betula pubescens
517684	Rosa species	7	0.5	Rosa canina agg.

## Sheet: S4
Supplementary information to the article:
Klinkovská et al. Half a century of temperate vegetation changes: no net loss in species richness, but considerable shifts in taxonomic and functional composition.
Appendix S4: List of species, that might have been missidentified or misstyped in Turboveg. We merged these species under the name used in the last survey to minimize pseudoturnover.
species_name	new_name	n
Agrostis canina agg.	Agrostis capillaris	5
Agrostis canina agg.	Agrostis stolonifera agg.	9
Agrostis capillaris	Agrostis canina agg.	1
Agrostis stolonifera agg.	Agrostis canina agg.	2
Betula pubescens	Betula pendula	1
Betula species	Betula pubescens	1
Bromus erectus	Bromus inermis	1
Bromus inermis	Bromus erectus	1
Calamagrostis arundinacea	Calamagrostis villosa	3
Calamagrostis villosa	Calamagrostis arundinacea	2
Calla palustris	Caltha palustris	2
Callitriche palustris agg.	Caltha palustris	1
Cardamine amara	Cardamine pratensis agg.	1
Carduus nutans	Carduus acanthoides	2
Carex aterrima	Carex atrata	1
Carex humilis	Carex supina	3
Carex michelii	Carex caryophyllea	37
Carex rostrata	Carex vesicaria	1
Carex supina	Carex caryophyllea	1
Carex supina	Carex humilis	1
Carex vesicaria	Carex rostrata	1
Cerastium holosteoides	Cerastium arvense	2
Chamaecytisus ratisbonensis	Cytisus procumbens	1
Chamaecytisus virescens	Chamaecytisus austriacus	19
Crepis biennis	Crepis conyzifolia	1
Dactylorhiza maculata	Dactylorhiza fuchsii	2
Elymus caninus	Elymus hispidus	7
Elymus hispidus	Elymus repens	3
Elymus repens	Elymus caninus	6
Elymus repens	Elymus hispidus	1
Elymus x mucronatus	Elymus repens	1
Epilobium adenocaulon	Epilobium palustre	3
Epilobium alpestre	Epilobium montanum	6
Epilobium alpestre	Epilobium obscurum	1
Epilobium alsinifolium	Epilobium anagallidifolium	1
Epilobium palustre	Epilobium adenocaulon	22
Epilobium palustre	Epilobium anagallidifolium	1
Epilobium palustre	Epilobium obscurum	1
Epilobium parviflorum	Epilobium adenocaulon	1
Epilobium tetragonum	Epilobium adenocaulon	8
Equisetum arvense	Equisetum fluviatile	2
Equisetum arvense	Equisetum palustre	10
Equisetum arvense	Equisetum pratense	1
Equisetum fluviatile	Equisetum arvense	1
Equisetum fluviatile	Equisetum palustre	7
Equisetum palustre	Equisetum arvense	9
Equisetum palustre	Equisetum fluviatile	2
Equisetum palustre	Equisetum pratense	1
Equisetum sylvaticum	Equisetum pratense	4
Erigeron acris agg.	Erigeron annuus agg.	1
Eriophorum angustifolium	Eriophorum vaginatum	1
Euonymus verrucosus	Euonymus europaeus	1
Festuca brevipila	Festuca rupicola	1
Festuca filiformis	Festuca ovina s. lat.	1
Festuca ovina s. lat.	Festuca brevipila	2
Festuca ovina s. lat.	Festuca rubra	3
Festuca ovina s. lat.	Festuca rupicola	1
Festuca ovina s. lat.	Festuca valesiaca s. lat.	9
Festuca pallens s.lat.	Festuca ovina s. lat.	3
Festuca pallens s.lat.	Festuca valesiaca s. lat.	1
Festuca rubra	Festuca ovina s. lat.	11
Festuca rupicola	Festuca ovina s. lat.	16
Festuca rupicola	Festuca rubra	1
Festuca rupicola	Festuca valesiaca s. lat.	5
Festuca valesiaca s. lat.	Festuca ovina s. lat.	1
Festuca valesiaca s. lat.	Festuca rupicola	1
Filipendula vulgaris	Filipendula ulmaria	1
Fragaria moschata	Fragaria vesca	4
Fragaria moschata	Fragaria viridis	26
Fragaria vesca	Fragaria vesca	1
Fragaria vesca	Fragaria viridis	9
Fragaria viridis	Fragaria vesca	5
Galium aparine agg.	Galium palustre agg.	2
Galium glaucum	Galium verum agg.	5
Galium mollugo agg.	Galium palustre agg.	3
Galium mollugo agg.	Galium pumilum agg.	1
Galium mollugo agg.	Galium uliginosum	1
Galium palustre agg.	Galium mollugo agg.	1
Galium palustre agg.	Galium uliginosum	9
Galium pumilum agg.	Asperula cynanchica	1
Galium pumilum agg.	Galium uliginosum	2
Galium uliginosum	Galium mollugo agg.	1
Galium uliginosum	Galium palustre agg.	1
Galium uliginosum	Galium pumilum agg.	1
Galium verum agg.	Galium mollugo agg.	2
Galium verum agg.	Galium pumilum agg.	1
Genista species	Cytisus procumbens	3
Gentiana asclepiadea	Gentiana cruciata	6
Geranium pratense	Geranium palustre	1
Holcus lanatus	Holcus mollis	3
Holcus mollis	Holcus lanatus	2
Hypericum perforatum	Hypericum maculatum	1
Juncus conglomeratus	Juncus effusus	1
Juncus effusus	Juncus conglomeratus	7
Juncus filiformis	Juncus effusus	1
Koeleria pyramidata	Koeleria macrantha	4
Lathyrus tuberosus	Lathyrus pratensis	2
Lotus corniculatus agg.	Lotus maritimus	1
Lotus corniculatus agg.	Lotus pedunculatus	1
Luzula campestris agg.	Luzula luzuloides	1
Melampyrum sylvaticum	Melampyrum pratense	1
Melilotus officinalis	Melilotus albus	2
Pilosella iserana	Pilosella officinarum	2
Pilosella officinarum	Pilosella aurantiaca	1
Pilosella ziziana	Pilosella rothiana	1
Pimpinella major	Pimpinella saxifraga	1
Plantago lanceolata	Plantago media	1
Poa palustris	Poa trivialis	1
Poa pratensis agg.	Poa compressa	1
Poa pratensis agg.	Poa trivialis	10
Poa trivialis	Poa palustris	1
Poa trivialis	Poa pratensis agg.	8
Polygala vulgaris	Polygala comosa	2
Potamogeton filiformis	Potentilla verna agg.	2
Potentilla heptaphylla agg.	Potentilla verna agg.	4
Potentilla inclinata	Potentilla argentea	1
Potentilla inclinata	Potentilla verna agg.	3
Potentilla recta	Potentilla heptaphylla agg.	2
Potentilla verna agg.	Potentilla heptaphylla agg.	1
Prunella grandiflora	Prunella vulgaris	1
Ranunculus acris	Ranunculus auricomus agg.	1
Ranunculus auricomus agg.	Ranunculus acris	6
Ranunculus nemorosus	Ranunculus bulbosus	1
Ranunculus repens	Ranunculus bulbosus	1
Rosa rubiginosa agg.	Rosa canina agg.	2
Rosa species	Rosa canina agg.	1
Rubus caesius	Rubus fruticosus agg.	1
Rumex acetosa	Rumex acetosella	1
Rumex acetosa	Rumex arifolius	13
Rumex thyrsiflorus	Rumex acetosa	6
Salix alba	Salix euxina	1
Salix silesiaca	Salix hastata	1
Scabiosa canescens	Scabiosa ochroleuca	1
Scabiosa ochroleuca	Scabiosa canescens	1
Seseli annuum	Seseli osseum	1
Stellaria palustris	Stellaria media	2
Stipa pennata	Stipa pulcherrima	2
Thymus pannonicus agg.	Thymus praecox	5
Thymus praecox	Thymus pannonicus agg.	3
Thymus pulegioides	Thymus praecox	1
Trifolium campestre	Trifolium dubium	2
Trifolium dubium	Trifolium campestre	7
Trifolium montanum	Trifolium medium	5
Trifolium pratense	Trifolium medium	6
Utricularia vulgaris agg.	Utricularia minor agg.	1
Verbascum densiflorum	Verbascum lychnitis	1
Verbascum lychnitis	Verbascum thapsus	1
Verbascum thapsus	Verbascum lychnitis	1
Veronica austriaca agg.	Veronica prostrata	1
Vicia angustifolia	Vicia cracca agg.	2
Vicia cracca agg.	Vicia angustifolia	3
Vicia cracca agg.	Vicia tetrasperma	1
Vicia hirsuta	Vicia tetrasperma	1
Vicia sepium	Vicia cracca agg.	3
Vicia tetrasperma	Vicia cracca agg.	3
Vicia tetrasperma	Vicia hirsuta	2
Vicia villosa	Vicia cracca agg.	1
Viola canina	Viola reichenbachiana	7
Viola collina	Viola hirta	1
Viola hirta	Viola ambigua	4
Viola hirta	Viola collina	14
Viola riviniana	Viola reichenbachiana	9

## Sheet: S5
Supplementary information to the article:
Klinkovská et al. Half a century of temperate vegetation changes: no net loss in species richness, but considerable shifts in taxonomic and functional composition.
Appendix S5: Species characteristics used for the analysis. For categorical variables, the list of categories is presented, for numeric variables, we present their range.
Variable	Source	Variable type	Details
Growth form	Dřevojan (2020)	Categorical	Annual herb, Monocarpic herb, Polycarpic herb, Clonal herb, Dwarf shrub, Shrub, Tree
Grass		Categorical	Grass
Graminoid		Categorical	Graminoid
Life strategy (C-score)	Guo & Pierce (2019)	Numeric	0-100 %
Life strategy (S-score)	Guo & Pierce (2019)	Numeric	0-100 %
Life strategy (R-score)	Guo & Pierce (2019)	Numeric	0-100 %
Height	Kaplan et al. (2019)	Numeric	0.002-47.5 m
Leaf size	Kleyer et al. (2008), Findurová (2018), E-Vojtkó et al. (2020)	Numeric	0.2-332249.7 mm2
SLA	Kleyer et al. (2008), Findurová (2018), E-Vojtkó et al. (2020)	Numeric	2.9-346.4 mm2/mg
Leaf life span	Klotz & Kühn (2002)	Categorical	Overwintering green, Spring green, Summer green, Evergreen
Leaf anatomy	Klotz & Kühn (2002)	Categorical	Succulent, Scleromorphic, Mesomorphic, Hygromorphic, Helomorphic, Hydromorphic
Generative reproduction type	Chrtek (2018)	Categorical	Allogamy, Autogamy, Mixed mating, Apomixis
Pollination syndrome	Durka (2002)	Categorical	Wind pollination, Insect pollination, Selfing
Reproduction type	Durka (2002)	Categorical	Vegetatively, Seeds or vegetatively, Seeds
Dispersal strategy	Sádlo et al. (2018)	Categorical	Allium (autochory), Bidens (auto- and epizoochory), Cornus (auto- and endozoochory), Epilobium (anemo- and autochory), Lycopodium (anemochory), Phragmites (anemo- and hydrochory), Sparganium (auto- and hydrochory), Wolffia (hydrochory), Zea (no dispersal)
Myrmecochory	Konečná et al. (2018)	Categorical	Myrmecochorous, Non myrmecochorous
Parasitism	Těšitel et al. (2016)	Categorical	Autotrophic, Parasite
Carnivory	Hejný et al. (1988, 1990, 1992), Slavík et al. (1995, 1997, 2000, 2004), Štěpánková et al. (2010)	Categorical	Carnivorous
Symbiotic nitrogen fixation	Blažek & Lepš (2016)	Categorical	Symbiosis with N fixers, No nitrogen fixing
Taxon origin	Pyšek et al. (2022)	Categorical	Native, Archaeophyte, Neophyte
Ellenberg-type indicator values for light	Chytrý et al. (2018)	Numeric	1-9
Ellenberg-type indicator values for temperature	Chytrý et al. (2018)	Numeric	1-9
Ellenberg-type indicator values for moisture	Chytrý et al. (2018)	Numeric	1-12
Ellenberg-type indicator values for reaction	Chytrý et al. (2018)	Numeric	1-9
Ellenberg-type indicator values for nutrients	Chytrý et al. (2018)	Numeric	1-9
Indicator values for disturbance frequency	Herben et al. (2016)	Numeric	-1.9-0.8
Indicator values for disturbance severity	Herben et al. (2016)	Numeric	0-1
Ecological specialization	Zelený & Chytrý (2019)	Numeric	2.69-7.95
Colonization success	Prach et al. (2017)	Numeric	1-9
Colonization potential	Prach et al. (2017)	Numeric	1-9
Red List status	Grulich (2017)	Categorical	Critically Endangered, Endangered, Vulnerable, Near Threatened, Least Concern

## Sheet: S8
Supplementary information to the article:
Klinkovská et al. Half a century of temperate vegetation changes: no net loss in species richness, but considerable shifts in taxonomic and functional composition.
Appendix S8: Results from the generalized additive models for the probability of detection of a positive trend in the whole dataset and in each habitat using the interval and linear change approach. Significant results are in bold.
Variable category	Variable	Vegetation type	Test	Weighted	Trend	Estimate	Standard error	Test statistic	P-value	Lower CI	Upper CI	Number of change observations
Growth form	Annual herb	All habitats	interval	unweighted	decreasing	0.487807	0.0942645	-0.517488	0.604815	0.44188	0.533941	1465
Growth form	Annual herb	All habitats	lm	unweighted	decreasing	0.468909	0.265589	-0.468857	0.639172	0.344102	0.597731	732
Growth form	Annual herb	All habitats	interval	weighted	decreasing	0.496602	0.0794408	-0.171076	0.864164	0.457778	0.535468	1509
Growth form	Annual herb	All habitats	lm	weighted	decreasing	0.443053	0.296	-0.77291	0.439576	0.308118	0.586949	734
Growth form	Annual herb	Alpine and subalpine vegetation	interval	unweighted	decreasing	0.42491	0.51358	-0.58929	0.555667	0.212613	0.669063	24
Growth form	Annual herb	Alpine and subalpine vegetation	lm	unweighted	decreasing	0.352909	0.606977	-0.998848	0.317868	0.142347	0.641844	17
Growth form	Annual herb	Alpine and subalpine vegetation	interval	weighted	increasing	0.510784	0.470715	0.0916562	0.926971	0.293294	0.724267	25
Growth form	Annual herb	Alpine and subalpine vegetation	lm	weighted	increasing	0.532107	0.611862	0.210185	0.833523	0.255284	0.790482	17
Growth form	Annual herb	Wetland vegetation	interval	unweighted	decreasing	0.452404	0.252983	-0.754837	0.450347	0.334746	0.575634	102
Growth form	Annual herb	Wetland vegetation	lm	unweighted	decreasing	0.362206	0.46908	-1.20619	0.227743	0.184646	0.587485	48
Growth form	Annual herb	Wetland vegetation	interval	weighted	decreasing	0.496266	0.237038	-0.0630166	0.949753	0.382365	0.610556	102
Growth form	Annual herb	Wetland vegetation	lm	weighted	increasing	0.640237	0.563438	1.02299	0.306311	0.371001	0.842999	48
Growth form	Annual herb	Spring and mire vegetation	interval	unweighted	increasing	0.512531	0.259408	0.193272	0.846746	0.387391	0.636121	86
Growth form	Annual herb	Spring and mire vegetation	lm	unweighted	increasing	0.557263	0.437108	0.52633	0.598659	0.34827	0.747775	44
Growth form	Annual herb	Spring and mire vegetation	interval	weighted	increasing	0.510304	0.236683	0.174161	0.861739	0.395878	0.62366	92
Growth form	Annual herb	Spring and mire vegetation	lm	weighted	decreasing	0.400015	0.456453	-0.888161	0.374454	0.214159	0.619924	45
Growth form	Annual herb	Wet meadows	interval	unweighted	increasing	0.502262	0.181346	0.0499024	0.9602	0.41426	0.590125	208
Growth form	Annual herb	Wet meadows	lm	unweighted	increasing	0.532634	0.35933	0.363796	0.71601	0.360418	0.69741	113
Growth form	Annual herb	Wet meadows	interval	weighted	increasing	0.506279	0.165935	0.151366	0.879687	0.425531	0.586701	215
Growth form	Annual herb	Wet meadows	lm	weighted	decreasing	0.382462	0.385212	-1.24376	0.213588	0.225462	0.568538	113
Growth form	Annual herb	Mesic meadows and pastures	interval	unweighted	decreasing	0.463198	0.19221	-0.767254	0.44293	0.371871	0.557063	152
Growth form	Annual herb	Mesic meadows and pastures	lm	unweighted	decreasing	0.383885	0.35085	-1.34842	0.177524	0.238532	0.553436	59
Growth form	Annual herb	Mesic meadows and pastures	interval	weighted	increasing	0.525852	0.177406	0.583419	0.559611	0.43925	0.610927	164
Growth form	Annual herb	Mesic meadows and pastures	lm	weighted	decreasing	0.389505	0.375833	-1.19573	0.231804	0.233973	0.571317	60
Growth form	Annual herb	Nardus grasslands and heathlands	interval	unweighted	increasing	0.612261	0.362334	1.26079	0.207386	0.437003	0.7626	46
Growth form	Annual herb	Nardus grasslands and heathlands	lm	unweighted	increasing	0.530908	0.458181	0.270178	0.787023	0.315565	0.735325	35
Growth form	Annual herb	Nardus grasslands and heathlands	interval	weighted	increasing	0.58374	0.33445	1.01104	0.311995	0.421318	0.729809	48
Growth form	Annual herb	Nardus grasslands and heathlands	lm	weighted	increasing	0.572763	0.481871	0.608326	0.542971	0.342693	0.775143	35
Growth form	Annual herb	Sand and shallow-soil vegetation	interval	unweighted	increasing	0.542954	0.241373	0.713587	0.475482	0.425352	0.655956	97
Growth form	Annual herb	Sand and shallow-soil vegetation	lm	unweighted	decreasing	0.485489	0.406554	-0.142813	0.886438	0.298408	0.676727	58
Growth form	Annual herb	Sand and shallow-soil vegetation	interval	weighted	decreasing	0.478852	0.222897	-0.379732	0.704144	0.372499	0.587158	100
Growth form	Annual herb	Sand and shallow-soil vegetation	lm	weighted	decreasing	0.461662	0.419471	-0.366307	0.714136	0.273725	0.661166	58
Growth form	Annual herb	Dry grasslands	interval	unweighted	decreasing	0.484569	0.134671	-0.458482	0.646606	0.419289	0.55038	632
Growth form	Annual herb	Dry grasslands	lm	unweighted	decreasing	0.453865	0.325172	-0.569131	0.569267	0.305256	0.611176	319
Growth form	Annual herb	Dry grasslands	interval	weighted	decreasing	0.490391	0.116818	-0.329052	0.742116	0.433546	0.547487	643
Growth form	Annual herb	Dry grasslands	lm	weighted	decreasing	0.438679	0.350572	-0.703212	0.481924	0.282188	0.608398	319
Growth form	Annual herb	Ruderal and weed vegetation	interval	unweighted	decreasing	0.404029	0.249121	-1.56031	0.118688	0.293806	0.52487	118
Growth form	Annual herb	Ruderal and weed vegetation	lm	unweighted	decreasing	0.395998	0.424455	-0.994615	0.319924	0.221993	0.601027	39
Growth form	Annual herb	Ruderal and weed vegetation	interval	weighted	decreasing	0.408175	0.233144	-1.5935	0.111049	0.303969	0.521347	120
Growth form	Annual herb	Ruderal and weed vegetation	lm	weighted	decreasing	0.462085	0.480509	-0.316233	0.751826	0.250916	0.687794	39
Growth form	Monocarpic herb	All habitats	interval	unweighted	decreasing	0.486505	0.0674978	-0.799937	0.423747	0.453562	0.519565	1938
Growth form	Monocarpic herb	All habitats	lm	unweighted	decreasing	0.457448	0.14691	-1.16138	0.245486	0.387328	0.529296	859
Growth form	Monocarpic herb	All habitats	interval	weighted	decreasing	0.470343	0.0582158	-2.04009	0.0413415	0.442045	0.498834	2011
Growth form	Monocarpic herb	All habitats	lm	weighted	decreasing	0.455456	0.176579	-1.01173	0.311668	0.371745	0.541762	859
Growth form	Monocarpic herb	Alpine and subalpine vegetation	interval	unweighted	decreasing	0.498966	0.38021	-0.0108805	0.991319	0.320966	0.677228	38
Growth form	Monocarpic herb	Alpine and subalpine vegetation	lm	unweighted	decreasing	0.399388	0.442233	-0.922622	0.356204	0.218441	0.612717	27
Growth form	Monocarpic herb	Alpine and subalpine vegetation	interval	weighted	decreasing	0.476304	0.360173	-0.263356	0.792276	0.309859	0.648185	38
Growth form	Monocarpic herb	Alpine and subalpine vegetation	lm	weighted	decreasing	0.406454	0.489787	-0.773078	0.439476	0.207739	0.641372	27
Growth form	Monocarpic herb	Wetland vegetation	interval	unweighted	increasing	0.573159	0.230484	1.27884	0.200952	0.460834	0.678414	96
Growth form	Monocarpic herb	Wetland vegetation	lm	unweighted	increasing	0.562644	0.344084	0.732084	0.464117	0.39592	0.716322	37
Growth form	Monocarpic herb	Wetland vegetation	interval	weighted	increasing	0.548922	0.218814	0.897185	0.36962	0.442123	0.651397	98
Growth form	Monocarpic herb	Wetland vegetation	lm	weighted	increasing	0.71971	0.400906	2.35223	0.0186613	0.539235	0.849257	37
Growth form	Monocarpic herb	Spring and mire vegetation	interval	unweighted	decreasing	0.470444	0.15688	-0.754467	0.450569	0.39512	0.547139	264
Growth form	Monocarpic herb	Spring and mire vegetation	lm	unweighted	decreasing	0.474075	0.262263	-0.395761	0.692281	0.350277	0.601144	84
Growth form	Monocarpic herb	Spring and mire vegetation	interval	weighted	increasing	0.509257	0.142977	0.259011	0.795627	0.439499	0.578657	279
Growth form	Monocarpic herb	Spring and mire vegetation	lm	weighted	increasing	0.618532	0.329479	1.46693	0.142396	0.459478	0.75567	84
Growth form	Monocarpic herb	Wet meadows	interval	unweighted	decreasing	0.47459	0.118987	-0.85496	0.392573	0.41704	0.532823	534
Growth form	Monocarpic herb	Wet meadows	lm	unweighted	decreasing	0.39009	0.220155	-2.03009	0.0423475	0.293503	0.49614	194
Growth form	Monocarpic herb	Wet meadows	interval	weighted	decreasing	0.455313	0.10476	-1.71083	0.0871128	0.405029	0.506524	566
Growth form	Monocarpic herb	Wet meadows	lm	weighted	decreasing	0.459216	0.284867	-0.57395	0.566002	0.32699	0.597445	194
Growth form	Monocarpic herb	Mesic meadows and pastures	interval	unweighted	increasing	0.550261	0.177348	1.13745	0.255352	0.463596	0.633978	156
Growth form	Monocarpic herb	Mesic meadows and pastures	lm	unweighted	increasing	0.516489	0.249589	0.264361	0.791502	0.39575	0.635334	60
Growth form	Monocarpic herb	Mesic meadows and pastures	interval	weighted	decreasing	0.474856	0.169439	-0.594078	0.55246	0.393469	0.557602	159
Growth form	Monocarpic herb	Mesic meadows and pastures	lm	weighted	increasing	0.586366	0.301571	1.15714	0.247214	0.439767	0.719106	60
Growth form	Monocarpic herb	Nardus grasslands and heathlands	interval	unweighted	decreasing	0.396413	0.349597	-1.20262	0.229124	0.248686	0.565807	37
Growth form	Monocarpic herb	Nardus grasslands and heathlands	lm	unweighted	decreasing	0.22621	0.41014	-2.99857	0.00271248	0.11571	0.395088	22
Growth form	Monocarpic herb	Nardus grasslands and heathlands	interval	weighted	decreasing	0.419508	0.332662	-0.976348	0.328892	0.273527	0.581081	39
Growth form	Monocarpic herb	Nardus grasslands and heathlands	lm	weighted	decreasing	0.230423	0.448933	-2.6862	0.0072269	0.110483	0.419206	22
Growth form	Monocarpic herb	Sand and shallow-soil vegetation	interval	unweighted	increasing	0.528238	0.233408	0.484446	0.628069	0.414742	0.638889	88
Growth form	Monocarpic herb	Sand and shallow-soil vegetation	lm	unweighted	decreasing	0.465372	0.300087	-0.46231	0.643859	0.325877	0.610503	54
Growth form	Monocarpic herb	Sand and shallow-soil vegetation	interval	weighted	increasing	0.538593	0.225532	0.685846	0.49281	0.428652	0.644904	89
Growth form	Monocarpic herb	Sand and shallow-soil vegetation	lm	weighted	decreasing	0.487572	0.353872	-0.140506	0.88826	0.322283	0.655624	54
Growth form	Monocarpic herb	Dry grasslands	interval	unweighted	decreasing	0.474617	0.110518	-0.919473	0.357848	0.421107	0.528717	612
Growth form	Monocarpic herb	Dry grasslands	lm	unweighted	decreasing	0.470801	0.198931	-0.587779	0.556681	0.375938	0.567822	340
Growth form	Monocarpic herb	Dry grasslands	interval	weighted	decreasing	0.449929	0.0991719	-2.02635	0.0427286	0.402435	0.498354	627
Growth form	Monocarpic herb	Dry grasslands	lm	weighted	decreasing	0.318221	0.260498	-2.92501	0.0034445	0.218825	0.437481	340
Growth form	Monocarpic herb	Ruderal and weed vegetation	interval	unweighted	decreasing	0.440066	0.230853	-1.0435	0.296716	0.333286	0.552696	113
Growth form	Monocarpic herb	Ruderal and weed vegetation	lm	unweighted	decreasing	0.427874	0.328926	-0.883264	0.377094	0.281869	0.587625	41
Growth form	Monocarpic herb	Ruderal and weed vegetation	interval	weighted	decreasing	0.455824	0.214957	-0.824195	0.409829	0.354693	0.560734	116
Growth form	Monocarpic herb	Ruderal and weed vegetation	lm	weighted	decreasing	0.371375	0.371107	-1.41825	0.156117	0.222064	0.55009	41
Growth form	Polycarpic herb	All habitats	interval	unweighted	decreasing	0.444352	0.0671867	-3.32684	0.000878353	0.412121	0.477057	2384
Growth form	Polycarpic herb	All habitats	lm	unweighted	decreasing	0.394488	0.160419	-2.67103	0.00756194	0.32237	0.471514	1016
Growth form	Polycarpic herb	All habitats	interval	weighted	decreasing	0.479162	0.0610076	-1.36708	0.171602	0.44943	0.509042	2503
Growth form	Polycarpic herb	All habitats	lm	weighted	decreasing	0.479411	0.139685	-0.589918	0.555245	0.411885	0.547698	1021
Growth form	Polycarpic herb	Alpine and subalpine vegetation	interval	unweighted	decreasing	0.278692	0.325472	-2.92179	0.00348023	0.169542	0.422371	70
Growth form	Polycarpic herb	Alpine and subalpine vegetation	lm	unweighted	decreasing	0.232929	0.407065	-2.9279	0.00341256	0.120291	0.402751	54
Growth form	Polycarpic herb	Alpine and subalpine vegetation	interval	weighted	decreasing	0.300036	0.30835	-2.74728	0.0060091	0.189774	0.439604	74
Growth form	Polycarpic herb	Alpine and subalpine vegetation	lm	weighted	decreasing	0.238935	0.414856	-2.7926	0.00522869	0.122214	0.414493	54
Growth form	Polycarpic herb	Wetland vegetation	interval	unweighted	decreasing	0.494277	0.208185	-0.109968	0.912435	0.393904	0.595113	115
Growth form	Polycarpic herb	Wetland vegetation	lm	unweighted	increasing	0.537621	0.308379	0.488905	0.624909	0.388495	0.680306	60
Growth form	Polycarpic herb	Wetland vegetation	interval	weighted	decreasing	0.449009	0.200837	-1.01912	0.308145	0.35473	0.547099	120
Growth form	Polycarpic herb	Wetland vegetation	lm	weighted	increasing	0.506197	0.304525	0.0814052	0.93512	0.36076	0.650593	60
Growth form	Polycarpic herb	Spring and mire vegetation	interval	unweighted	decreasing	0.474496	0.149435	-0.683264	0.49444	0.402517	0.547552	295
Growth form	Polycarpic herb	Spring and mire vegetation	lm	unweighted	decreasing	0.379177	0.266923	-1.84712	0.0647291	0.265768	0.507529	77
Growth form	Polycarpic herb	Spring and mire vegetation	interval	weighted	increasing	0.512144	0.140999	0.344589	0.730403	0.443303	0.580527	310
Growth form	Polycarpic herb	Spring and mire vegetation	lm	weighted	increasing	0.51525	0.275276	0.221668	0.824572	0.382604	0.645782	77
Growth form	Polycarpic herb	Wet meadows	interval	unweighted	decreasing	0.471262	0.105869	-1.08698	0.277044	0.420048	0.523089	636
Growth form	Polycarpic herb	Wet meadows	lm	unweighted	decreasing	0.365666	0.220343	-2.49999	0.0124197	0.272352	0.470287	213
Growth form	Polycarpic herb	Wet meadows	interval	weighted	decreasing	0.496948	0.0993641	-0.122865	0.902214	0.448444	0.545509	677
Growth form	Polycarpic herb	Wet meadows	lm	weighted	decreasing	0.485088	0.212908	-0.280236	0.779297	0.382971	0.588466	213
Growth form	Polycarpic herb	Mesic meadows and pastures	interval	unweighted	decreasing	0.452339	0.144555	-1.32285	0.185886	0.383541	0.523008	237
Growth form	Polycarpic herb	Mesic meadows and pastures	lm	unweighted	decreasing	0.399008	0.237574	-1.72409	0.0846912	0.294166	0.514006	84
Growth form	Polycarpic herb	Mesic meadows and pastures	interval	weighted	increasing	0.505156	0.135851	0.151812	0.879335	0.438897	0.571234	263
Growth form	Polycarpic herb	Mesic meadows and pastures	lm	weighted	increasing	0.552893	0.226942	0.935775	0.349389	0.442152	0.658623	85
Growth form	Polycarpic herb	Nardus grasslands and heathlands	interval	unweighted	decreasing	0.342742	0.24282	-2.68141	0.00733116	0.244712	0.456316	90
Growth form	Polycarpic herb	Nardus grasslands and heathlands	lm	unweighted	decreasing	0.304375	0.306634	-2.69556	0.00702714	0.193482	0.443848	65
Growth form	Polycarpic herb	Nardus grasslands and heathlands	interval	weighted	decreasing	0.402913	0.229153	-1.71651	0.086068	0.301014	0.513943	93
Growth form	Polycarpic herb	Nardus grasslands and heathlands	lm	weighted	decreasing	0.358081	0.292893	-1.9929	0.0462728	0.239074	0.497589	65
Growth form	Polycarpic herb	Sand and shallow-soil vegetation	interval	unweighted	increasing	0.511357	0.215518	0.210826	0.833023	0.406858	0.614873	101
Growth form	Polycarpic herb	Sand and shallow-soil vegetation	lm	unweighted	decreasing	0.447621	0.29477	-0.713395	0.475602	0.312593	0.590843	61
Growth form	Polycarpic herb	Sand and shallow-soil vegetation	interval	weighted	increasing	0.504422	0.208902	0.0846667	0.932526	0.403295	0.605187	105
Growth form	Polycarpic herb	Sand and shallow-soil vegetation	lm	weighted	increasing	0.500636	0.286011	0.00889697	0.992901	0.364004	0.637173	62
Growth form	Polycarpic herb	Dry grasslands	interval	unweighted	decreasing	0.412734	0.102183	-3.4514	0.000557683	0.36518	0.461974	714
Growth form	Polycarpic herb	Dry grasslands	lm	unweighted	decreasing	0.396032	0.207753	-2.03138	0.0422162	0.303812	0.496291	360
Growth form	Polycarpic herb	Dry grasslands	interval	weighted	decreasing	0.470469	0.0949406	-1.24565	0.212893	0.424496	0.516948	735
Growth form	Polycarpic herb	Dry grasslands	lm	weighted	decreasing	0.47931	0.193008	-0.429027	0.667904	0.386726	0.573338	363
Growth form	Polycarpic herb	Ruderal and weed vegetation	interval	unweighted	decreasing	0.487457	0.211457	-0.23732	0.812408	0.385888	0.590072	126
Growth form	Polycarpic herb	Ruderal and weed vegetation	lm	unweighted	decreasing	0.493897	0.308084	-0.0792446	0.936838	0.347908	0.640934	42
Growth form	Polycarpic herb	Ruderal and weed vegetation	interval	weighted	decreasing	0.49171	0.206002	-0.160978	0.872111	0.392475	0.591603	126
Growth form	Polycarpic herb	Ruderal and weed vegetation	lm	weighted	increasing	0.554625	0.299493	0.732489	0.46387	0.409116	0.691336	42
Growth form	Clonal herb	All habitats	interval	unweighted	increasing	0.521444	0.0604366	1.42013	0.15557	0.491844	0.550894	2586
Growth form	Clonal herb	All habitats	lm	unweighted	decreasing	0.48965	0.179231	-0.23103	0.817292	0.403069	0.576856	1146
Growth form	Clonal herb	All habitats	interval	weighted	decreasing	0.475951	0.0666906	-1.44355	0.148864	0.443497	0.508609	2700
Growth form	Clonal herb	All habitats	lm	weighted	decreasing	0.468963	0.14787	-0.84065	0.400544	0.397923	0.541284	1151
Growth form	Clonal herb	Alpine and subalpine vegetation	interval	unweighted	increasing	0.702875	0.292784	2.94082	0.0032734	0.571306	0.807659	81
Growth form	Clonal herb	Alpine and subalpine vegetation	lm	unweighted	increasing	0.766826	0.362043	3.28822	0.00100824	0.617957	0.869899	73
Growth form	Clonal herb	Alpine and subalpine vegetation	interval	weighted	increasing	0.62709	0.28021	1.85486	0.0636156	0.492638	0.744398	87
Growth form	Clonal herb	Alpine and subalpine vegetation	lm	weighted	increasing	0.734532	0.32409	3.1403	0.00168777	0.594484	0.839289	73
Growth form	Clonal herb	Wetland vegetation	interval	unweighted	decreasing	0.468132	0.190029	-0.671711	0.501768	0.377519	0.560897	148
Growth form	Clonal herb	Wetland vegetation	lm	unweighted	decreasing	0.339304	0.325411	-2.04787	0.0405732	0.213461	0.492849	77
Growth form	Clonal herb	Wetland vegetation	interval	weighted	decreasing	0.495889	0.194946	-0.0843575	0.932772	0.401665	0.590406	151
Growth form	Clonal herb	Wetland vegetation	lm	weighted	decreasing	0.390854	0.281234	-1.57777	0.114618	0.269939	0.526846	77
Growth form	Clonal herb	Spring and mire vegetation	interval	unweighted	decreasing	0.487309	0.130446	-0.389229	0.697107	0.423983	0.551046	397
Growth form	Clonal herb	Spring and mire vegetation	lm	unweighted	decreasing	0.469142	0.27283	-0.452994	0.650553	0.341116	0.601363	152
Growth form	Clonal herb	Spring and mire vegetation	interval	weighted	decreasing	0.464819	0.136929	-1.02941	0.303288	0.399073	0.531812	421
Growth form	Clonal herb	Spring and mire vegetation	lm	weighted	decreasing	0.449912	0.231045	-0.870072	0.384261	0.342119	0.562623	154
Growth form	Clonal herb	Wet meadows	interval	unweighted	decreasing	0.493454	0.104626	-0.250279	0.802372	0.442444	0.544601	663
Growth form	Clonal herb	Wet meadows	lm	unweighted	decreasing	0.482579	0.244959	-0.284592	0.775957	0.365905	0.601183	218
Growth form	Clonal herb	Wet meadows	interval	weighted	increasing	0.501822	0.110876	0.0657136	0.947606	0.447685	0.555915	694
Growth form	Clonal herb	Wet meadows	lm	weighted	increasing	0.563703	0.20045	1.27814	0.2012	0.465885	0.656802	218
Growth form	Clonal herb	Mesic meadows and pastures	interval	unweighted	decreasing	0.497167	0.14022	-0.0808043	0.935598	0.428945	0.565496	253
Growth form	Clonal herb	Mesic meadows and pastures	lm	unweighted	increasing	0.584849	0.259021	1.3231	0.185801	0.458853	0.700648	85
Growth form	Clonal herb	Mesic meadows and pastures	interval	weighted	decreasing	0.426173	0.143189	-2.07754	0.0377517	0.359364	0.495791	267
Growth form	Clonal herb	Mesic meadows and pastures	lm	weighted	decreasing	0.421401	0.223469	-1.41865	0.156001	0.31973	0.530205	85
Growth form	Clonal herb	Nardus grasslands and heathlands	interval	unweighted	increasing	0.546203	0.224611	0.825154	0.409284	0.43662	0.651484	97
Growth form	Clonal herb	Nardus grasslands and heathlands	lm	unweighted	increasing	0.602401	0.303926	1.36704	0.171612	0.455071	0.733248	74
Growth form	Clonal herb	Nardus grasslands and heathlands	interval	weighted	increasing	0.613067	0.229647	2.00404	0.0450661	0.50253	0.713066	103
Growth form	Clonal herb	Nardus grasslands and heathlands	lm	weighted	increasing	0.643624	0.277979	2.12651	0.0334607	0.511572	0.756936	75
Growth form	Clonal herb	Sand and shallow-soil vegetation	interval	unweighted	increasing	0.522889	0.213973	0.428182	0.668519	0.418786	0.625041	103
Growth form	Clonal herb	Sand and shallow-soil vegetation	lm	unweighted	decreasing	0.430967	0.3193	-0.870369	0.384099	0.288285	0.58611	62
Growth form	Clonal herb	Sand and shallow-soil vegetation	interval	weighted	decreasing	0.432209	0.215255	-1.26754	0.204963	0.33298	0.537193	110
Growth form	Clonal herb	Sand and shallow-soil vegetation	lm	weighted	decreasing	0.339428	0.290826	-2.2895	0.0220505	0.225158	0.476059	63
Growth form	Clonal herb	Dry grasslands	interval	unweighted	increasing	0.547367	0.103622	1.83396	0.0666605	0.496736	0.597037	719
Growth form	Clonal herb	Dry grasslands	lm	unweighted	decreasing	0.461714	0.240963	-0.636799	0.524256	0.348481	0.57904	363
Growth form	Clonal herb	Dry grasslands	interval	weighted	decreasing	0.44653	0.111898	-1.91871	0.0550216	0.393168	0.501154	740
Growth form	Clonal herb	Dry grasslands	lm	weighted	decreasing	0.419477	0.196747	-1.65147	0.0986425	0.32948	0.515169	364
Growth form	Clonal herb	Ruderal and weed vegetation	interval	unweighted	increasing	0.593029	0.220335	1.70877	0.0874935	0.486167	0.691758	125
Growth form	Clonal herb	Ruderal and weed vegetation	lm	unweighted	increasing	0.529082	0.352631	0.33026	0.741203	0.360157	0.691599	42
Growth form	Clonal herb	Ruderal and weed vegetation	interval	weighted	increasing	0.535429	0.220609	0.64347	0.519919	0.427898	0.639764	127
Growth form	Clonal herb	Ruderal and weed vegetation	lm	weighted	increasing	0.592163	0.309566	1.20463	0.228346	0.441809	0.727039	42
Growth form	Dwarf shrub	All habitats	interval	unweighted	decreasing	0.461007	0.111982	-1.39567	0.162815	0.407147	0.515793	1014
Growth form	Dwarf shrub	All habitats	lm	unweighted	decreasing	0.406227	0.288167	-1.31724	0.187757	0.280016	0.546171	603
Growth form	Dwarf shrub	All habitats	interval	weighted	increasing	0.542305	0.104411	1.62457	0.104253	0.491246	0.59249	1080
Growth form	Dwarf shrub	All habitats	lm	weighted	increasing	0.557067	0.234219	0.978867	0.327646	0.442804	0.665595	611
Growth form	Dwarf shrub	Alpine and subalpine vegetation	interval	unweighted	decreasing	0.457896	0.369031	-0.457454	0.647345	0.290676	0.635173	59
Growth form	Dwarf shrub	Alpine and subalpine vegetation	lm	unweighted	decreasing	0.289786	0.49034	-1.82817	0.0675236	0.134998	0.51615	47
Growth form	Dwarf shrub	Alpine and subalpine vegetation	interval	weighted	increasing	0.512598	0.365803	0.137782	0.890413	0.339267	0.68295	62
Growth form	Dwarf shrub	Alpine and subalpine vegetation	lm	weighted	increasing	0.522797	0.461123	0.197889	0.843132	0.307351	0.730082	47
Growth form	Dwarf shrub	Wetland vegetation	interval	unweighted	increasing	0.669072	1.27098	0.553898	0.579649	0.143432	0.960648	3
Growth form	Dwarf shrub	Wetland vegetation	lm	unweighted	increasing	0.527789	1.21624	0.0914869	0.927106	0.0934246	0.923795	2
Growth form	Dwarf shrub	Wetland vegetation	interval	weighted	increasing	0.855548	1.16401	1.52816	0.126473	0.376925	0.983047	5
Growth form	Dwarf shrub	Wetland vegetation	lm	weighted	increasing	1	3.47381e+07	1.16704e-06	0.999999	0	1	2
Growth form	Dwarf shrub	Spring and mire vegetation	interval	unweighted	decreasing	0.423607	0.295226	-1.04322	0.296847	0.291808	0.567252	87
Growth form	Dwarf shrub	Spring and mire vegetation	lm	unweighted	increasing	0.524296	0.561732	0.173142	0.86254	0.268212	0.76821	71
Growth form	Dwarf shrub	Spring and mire vegetation	interval	weighted	increasing	0.608154	0.286734	1.53298	0.12528	0.469431	0.731362	104
Growth form	Dwarf shrub	Spring and mire vegetation	lm	weighted	increasing	0.668489	0.509095	1.37766	0.168308	0.426426	0.845426	75
Growth form	Dwarf shrub	Wet meadows	interval	unweighted	increasing	0.659989	0.434303	1.52715	0.126724	0.453145	0.819722	29
Growth form	Dwarf shrub	Wet meadows	lm	unweighted	increasing	0.738983	0.649692	1.60182	0.109195	0.44209	0.910035	21
Growth form	Dwarf shrub	Wet meadows	interval	weighted	increasing	0.606427	0.4158	1.03973	0.298466	0.405492	0.776827	30
Growth form	Dwarf shrub	Wet meadows	lm	weighted	increasing	0.707372	0.578815	1.52493	0.127276	0.43738	0.882582	21
Growth form	Dwarf shrub	Mesic meadows and pastures	interval	unweighted	decreasing	0.368841	0.339183	-1.58379	0.113242	0.231123	0.531855	48
Growth form	Dwarf shrub	Mesic meadows and pastures	lm	unweighted	decreasing	0.29207	0.470706	-1.8809	0.0599853	0.14089	0.509303	29
Growth form	Dwarf shrub	Mesic meadows and pastures	interval	weighted	increasing	0.56023	0.321045	0.754088	0.450796	0.404406	0.705023	55
Growth form	Dwarf shrub	Mesic meadows and pastures	lm	weighted	increasing	0.616827	0.426417	1.11652	0.2642	0.411042	0.787825	29
Growth form	Dwarf shrub	Nardus grasslands and heathlands	interval	unweighted	decreasing	0.445885	0.298471	-0.728086	0.466561	0.309533	0.590898	76
Growth form	Dwarf shrub	Nardus grasslands and heathlands	lm	unweighted	decreasing	0.41888	0.424872	-0.770519	0.440992	0.238648	0.623719	64
Growth form	Dwarf shrub	Nardus grasslands and heathlands	interval	weighted	increasing	0.500659	0.292828	0.0089973	0.992821	0.360937	0.640277	82
Growth form	Dwarf shrub	Nardus grasslands and heathlands	lm	weighted	decreasing	0.487826	0.385562	-0.126326	0.899474	0.309086	0.669734	65
Growth form	Dwarf shrub	Sand and shallow-soil vegetation	interval	unweighted	decreasing	0.440124	0.267852	-0.898483	0.368928	0.317423	0.570605	78
Growth form	Dwarf shrub	Sand and shallow-soil vegetation	lm	unweighted	decreasing	0.335388	0.437926	-1.56172	0.118355	0.17621	0.54349	47
Growth form	Dwarf shrub	Sand and shallow-soil vegetation	interval	weighted	increasing	0.542567	0.253202	0.674095	0.500251	0.419315	0.66082	83
Growth form	Dwarf shrub	Sand and shallow-soil vegetation	lm	weighted	increasing	0.711006	0.379509	2.37221	0.0176823	0.539033	0.838092	47
Growth form	Dwarf shrub	Dry grasslands	interval	unweighted	decreasing	0.463647	0.148412	-0.981514	0.326339	0.392563	0.53624	625
Growth form	Dwarf shrub	Dry grasslands	lm	unweighted	decreasing	0.376155	0.344286	-1.46942	0.141718	0.234928	0.542121	314
Growth form	Dwarf shrub	Dry grasslands	interval	weighted	increasing	0.518687	0.137586	0.543548	0.586752	0.451434	0.585271	650
Growth form	Dwarf shrub	Dry grasslands	lm	weighted	decreasing	0.490828	0.284926	-0.128774	0.897537	0.355457	0.627558	317
Growth form	Dwarf shrub	Ruderal and weed vegetation	interval	unweighted	decreasing	0.493282	0.717161	-0.0374713	0.970109	0.192712	0.798788	9
Growth form	Dwarf shrub	Ruderal and weed vegetation	lm	unweighted	decreasing	0.278788	0.755034	-1.25886	0.20808	0.0808895	0.629333	8
Growth form	Dwarf shrub	Ruderal and weed vegetation	interval	weighted	increasing	0.815553	0.823602	1.80488	0.0710938	0.468111	0.956923	9
Growth form	Dwarf shrub	Ruderal and weed vegetation	lm	weighted	increasing	0.778724	0.742318	1.69502	0.0900717	0.45099	0.937799	8
Growth form	Shrub	All habitats	interval	unweighted	increasing	0.61952	0.142428	3.42287	0.000619648	0.551902	0.6828	788
Growth form	Shrub	All habitats	lm	unweighted	increasing	0.669242	0.2117	3.32904	0.000871459	0.571955	0.75393	492
Growth form	Shrub	All habitats	interval	weighted	increasing	0.65904	0.165559	3.98056	6.87523e-05	0.582861	0.727804	817
Growth form	Shrub	All habitats	lm	weighted	increasing	0.700923	0.201833	4.21981	2.44511e-05	0.612091	0.776829	492
Growth form	Shrub	Alpine and subalpine vegetation	interval	unweighted	increasing	0.512706	0.44366	0.114583	0.908775	0.306035	0.715122	41
Growth form	Shrub	Alpine and subalpine vegetation	lm	unweighted	increasing	0.607696	0.491931	0.889635	0.373662	0.371327	0.802471	34
Growth form	Shrub	Alpine and subalpine vegetation	interval	weighted	decreasing	0.429797	0.467214	-0.605033	0.545157	0.23176	0.653179	44
Growth form	Shrub	Alpine and subalpine vegetation	lm	weighted	increasing	0.508298	0.463098	0.071678	0.942858	0.294327	0.719271	34
Growth form	Shrub	Wetland vegetation	interval	unweighted	increasing	0.704245	0.397885	2.18052	0.0292187	0.521925	0.838544	48
Growth form	Shrub	Wetland vegetation	lm	unweighted	decreasing	0.480202	0.488134	-0.162321	0.871053	0.26193	0.706302	18
Growth form	Shrub	Wetland vegetation	interval	weighted	increasing	0.631236	0.411866	1.30509	0.191862	0.432976	0.793273	49
Growth form	Shrub	Wetland vegetation	lm	weighted	increasing	0.674129	0.488172	1.48907	0.13647	0.442782	0.843396	18
Growth form	Shrub	Spring and mire vegetation	interval	unweighted	increasing	0.594977	0.318608	1.20706	0.227408	0.440316	0.732832	84
Growth form	Shrub	Spring and mire vegetation	lm	unweighted	decreasing	0.487362	0.404956	-0.124856	0.900638	0.300638	0.677682	45
Growth form	Shrub	Spring and mire vegetation	interval	weighted	increasing	0.627845	0.350604	1.49167	0.135787	0.459045	0.770327	88
Growth form	Shrub	Spring and mire vegetation	lm	weighted	increasing	0.677252	0.378642	1.95745	0.0502945	0.499762	0.81507	45
Growth form	Shrub	Wet meadows	interval	unweighted	increasing	0.643366	0.281958	2.09253	0.0363912	0.509343	0.758162	90
Growth form	Shrub	Wet meadows	lm	unweighted	increasing	0.650075	0.368248	1.68193	0.0925817	0.474426	0.792674	52
Growth form	Shrub	Wet meadows	interval	weighted	increasing	0.686056	0.301474	2.59307	0.00951223	0.547572	0.797804	92
Growth form	Shrub	Wet meadows	lm	weighted	increasing	0.683928	0.34143	2.26073	0.0237757	0.52565	0.808621	52
Growth form	Shrub	Mesic meadows and pastures	interval	unweighted	increasing	0.628036	0.321096	1.63129	0.102829	0.47364	0.760083	64
Growth form	Shrub	Mesic meadows and pastures	lm	unweighted	increasing	0.705054	0.397453	2.19266	0.0283317	0.523105	0.838955	30
Growth form	Shrub	Mesic meadows and pastures	interval	weighted	increasing	0.710626	0.327468	2.74356	0.00607772	0.563801	0.823501	74
Growth form	Shrub	Mesic meadows and pastures	lm	weighted	increasing	0.699531	0.376883	2.24225	0.0249455	0.526572	0.829734	30
Growth form	Shrub	Nardus grasslands and heathlands	interval	unweighted	decreasing	0.425011	0.393551	-0.767976	0.442502	0.254722	0.615173	40
Growth form	Shrub	Nardus grasslands and heathlands	lm	unweighted	increasing	0.559508	0.450545	0.530837	0.595532	0.344369	0.7544	31
Growth form	Shrub	Nardus grasslands and heathlands	interval	weighted	decreasing	0.499053	0.42012	-0.00901651	0.992806	0.304236	0.694158	40
Growth form	Shrub	Nardus grasslands and heathlands	lm	weighted	increasing	0.521599	0.4228	0.20447	0.837986	0.322518	0.714047	31
Growth form	Shrub	Sand and shallow-soil vegetation	interval	unweighted	increasing	0.594111	0.624924	0.609651	0.542093	0.300726	0.832829	12
Growth form	Shrub	Sand and shallow-soil vegetation	lm	unweighted	increasing	0.72268	0.582287	1.64489	0.099993	0.454262	0.890812	12
Growth form	Shrub	Sand and shallow-soil vegetation	interval	weighted	increasing	0.663555	0.664893	1.02148	0.307025	0.348875	0.878931	12
Growth form	Shrub	Sand and shallow-soil vegetation	lm	weighted	increasing	0.726167	0.588639	1.6568	0.0975589	0.455505	0.893687	12
Growth form	Shrub	Dry grasslands	interval	unweighted	increasing	0.642071	0.200267	2.91793	0.00352365	0.547816	0.726489	336
Growth form	Shrub	Dry grasslands	lm	unweighted	increasing	0.767484	0.292338	4.08485	4.41055e-05	0.650488	0.8541	236
Growth form	Shrub	Dry grasslands	interval	weighted	increasing	0.692016	0.225869	3.5842	0.00033811	0.590701	0.77769	343
Growth form	Shrub	Dry grasslands	lm	weighted	increasing	0.739866	0.259149	4.03347	5.49581e-05	0.631195	0.825375	236
Growth form	Shrub	Ruderal and weed vegetation	interval	unweighted	increasing	0.7106	0.332128	2.70467	0.00683717	0.561521	0.824806	73
Growth form	Shrub	Ruderal and weed vegetation	lm	unweighted	increasing	0.763054	0.403453	2.89871	0.00374697	0.59357	0.87656	34
Growth form	Shrub	Ruderal and weed vegetation	interval	weighted	increasing	0.74018	0.358153	2.92306	0.00346605	0.585389	0.85181	75
Growth form	Shrub	Ruderal and weed vegetation	lm	weighted	increasing	0.803185	0.411273	3.41944	0.000627506	0.645712	0.901358	34
Growth form	Tree	All habitats	interval	unweighted	increasing	0.58513	0.123219	2.7907	0.00525937	0.525568	0.642302	689
Growth form	Tree	All habitats	lm	unweighted	increasing	0.622837	0.217158	2.30987	0.0208951	0.518987	0.716513	415
Growth form	Tree	All habitats	interval	weighted	increasing	0.612827	0.133223	3.44692	0.000567023	0.549363	0.672678	709
Growth form	Tree	All habitats	lm	weighted	increasing	0.649258	0.276501	2.22704	0.0259446	0.518453	0.760916	415
Growth form	Tree	Alpine and subalpine vegetation	interval	unweighted	increasing	0.581243	0.520788	0.629585	0.528966	0.333401	0.793901	24
Growth form	Tree	Alpine and subalpine vegetation	lm	unweighted	increasing	0.529986	0.542166	0.221496	0.824706	0.280388	0.765435	21
Growth form	Tree	Alpine and subalpine vegetation	interval	weighted	increasing	0.503578	0.52815	0.0270985	0.978381	0.264863	0.740673	25
Growth form	Tree	Alpine and subalpine vegetation	lm	weighted	decreasing	0.317496	0.615408	-1.24357	0.213657	0.12223	0.608467	21
Growth form	Tree	Wetland vegetation	interval	unweighted	increasing	0.517468	0.402912	0.173487	0.862269	0.327439	0.702576	43
Growth form	Tree	Wetland vegetation	lm	unweighted	decreasing	0.427223	0.506933	-0.578362	0.56302	0.216402	0.668272	22
Growth form	Tree	Wetland vegetation	interval	weighted	increasing	0.503404	0.421048	0.0323414	0.9742	0.307545	0.698224	45
Growth form	Tree	Wetland vegetation	lm	weighted	decreasing	0.308361	0.5995	-1.34745	0.177837	0.121021	0.590783	22
Growth form	Tree	Spring and mire vegetation	interval	unweighted	increasing	0.507471	0.253442	0.117925	0.906127	0.385362	0.628696	163
Growth form	Tree	Spring and mire vegetation	lm	unweighted	decreasing	0.420105	0.35887	-0.898211	0.369073	0.263916	0.594122	63
Growth form	Tree	Spring and mire vegetation	interval	weighted	increasing	0.564491	0.278814	0.930404	0.352162	0.428725	0.69123	163
Growth form	Tree	Spring and mire vegetation	lm	weighted	increasing	0.540787	0.457831	0.35714	0.720987	0.324356	0.742852	63
Growth form	Tree	Wet meadows	interval	unweighted	increasing	0.59534	0.275834	1.39971	0.161601	0.461442	0.716407	87
Growth form	Tree	Wet meadows	lm	unweighted	increasing	0.656193	0.370637	1.74396	0.0811658	0.479996	0.797834	50
Growth form	Tree	Wet meadows	interval	weighted	increasing	0.62093	0.292595	1.68662	0.0916756	0.480016	0.744021	88
Growth form	Tree	Wet meadows	lm	weighted	increasing	0.593632	0.455194	0.832616	0.405062	0.374453	0.780942	50
Growth form	Tree	Mesic meadows and pastures	interval	unweighted	increasing	0.574983	0.435756	0.693539	0.487972	0.365435	0.760656	26
Growth form	Tree	Mesic meadows and pastures	lm	unweighted	increasing	0.563781	0.460647	0.556869	0.577617	0.343817	0.761218	18
Growth form	Tree	Mesic meadows and pastures	interval	weighted	increasing	0.584362	0.441028	0.772525	0.439803	0.371989	0.769432	27
Growth form	Tree	Mesic meadows and pastures	lm	weighted	increasing	0.592827	0.545679	0.688435	0.491179	0.333178	0.809255	18
Growth form	Tree	Nardus grasslands and heathlands	interval	unweighted	increasing	0.500518	0.335204	0.0061801	0.995069	0.341882	0.659049	50
Growth form	Tree	Nardus grasslands and heathlands	lm	unweighted	increasing	0.553936	0.409202	0.529288	0.596606	0.357683	0.734701	36
Growth form	Tree	Nardus grasslands and heathlands	interval	weighted	increasing	0.502995	0.353895	0.0338543	0.972993	0.335895	0.669429	50
Growth form	Tree	Nardus grasslands and heathlands	lm	weighted	decreasing	0.369047	0.491758	-1.09059	0.275452	0.182405	0.605281	36
Growth form	Tree	Sand and shallow-soil vegetation	interval	unweighted	increasing	0.527203	0.517239	0.210576	0.833218	0.288055	0.754487	21
Growth form	Tree	Sand and shallow-soil vegetation	lm	unweighted	increasing	0.76995	0.71195	1.69679	0.0897361	0.453295	0.931082	11
Growth form	Tree	Sand and shallow-soil vegetation	interval	weighted	increasing	0.700884	0.551181	1.54488	0.122375	0.443052	0.873449	24
Growth form	Tree	Sand and shallow-soil vegetation	lm	weighted	increasing	0.874173	0.917039	2.11373	0.0345382	0.535194	0.9767	11
Growth form	Tree	Dry grasslands	interval	unweighted	increasing	0.673641	0.225662	3.21144	0.00132071	0.570137	0.7626	237
Growth form	Tree	Dry grasslands	lm	unweighted	increasing	0.763741	0.336204	3.48985	0.000483296	0.625826	0.862029	171
Growth form	Tree	Dry grasslands	interval	weighted	increasing	0.696232	0.247611	3.34967	0.000809076	0.585188	0.788303	249
Growth form	Tree	Dry grasslands	lm	weighted	increasing	0.814545	0.437645	3.38132	0.000721379	0.650685	0.911942	171
Growth form	Tree	Ruderal and weed vegetation	interval	unweighted	increasing	0.692254	0.41922	1.93379	0.0531396	0.497256	0.836489	38
Growth form	Tree	Ruderal and weed vegetation	lm	unweighted	increasing	0.70353	0.455293	1.89804	0.0576908	0.492952	0.852773	23
Growth form	Tree	Ruderal and weed vegetation	interval	weighted	increasing	0.66672	0.433241	1.60047	0.109495	0.461142	0.823831	38
Growth form	Tree	Ruderal and weed vegetation	lm	weighted	increasing	0.778283	0.556808	2.25516	0.0241233	0.541	0.912697	23
Graminoid	Grass	All habitats	interval	unweighted	increasing	0.542508	0.0475304	3.58598	0.000335814	0.519312	0.565521	2560
Graminoid	Grass	All habitats	lm	unweighted	increasing	0.600502	0.174232	2.33917	0.0193265	0.516512	0.678971	1115
Graminoid	Grass	All habitats	interval	weighted	increasing	0.508665	0.0824626	0.420346	0.674233	0.468302	0.548915	2681
Graminoid	Grass	All habitats	lm	weighted	increasing	0.525212	0.165293	0.610632	0.541443	0.444471	0.604656	1117
Graminoid	Grass	Alpine and subalpine vegetation	interval	unweighted	increasing	0.634619	0.242415	2.27744	0.0227603	0.51923	0.736375	92
Graminoid	Grass	Alpine and subalpine vegetation	lm	unweighted	increasing	0.758591	0.35499	3.22536	0.00125813	0.61045	0.863036	73
Graminoid	Grass	Alpine and subalpine vegetation	interval	weighted	increasing	0.628604	0.288117	1.82646	0.0677813	0.490385	0.748557	98
Graminoid	Grass	Alpine and subalpine vegetation	lm	weighted	increasing	0.614875	0.330766	1.41444	0.157232	0.455012	0.753272	73
Graminoid	Grass	Wetland vegetation	interval	unweighted	increasing	0.577385	0.173315	1.80047	0.0717867	0.49309	0.657402	152
Graminoid	Grass	Wetland vegetation	lm	unweighted	decreasing	0.472977	0.309048	-0.350102	0.726262	0.328733	0.621877	77
Graminoid	Grass	Wetland vegetation	interval	weighted	increasing	0.537788	0.205812	0.735819	0.461841	0.437345	0.635254	161
Graminoid	Grass	Wetland vegetation	lm	weighted	increasing	0.655067	0.301986	2.12389	0.0336793	0.512373	0.77439	77
Graminoid	Grass	Spring and mire vegetation	interval	unweighted	increasing	0.569004	0.118285	2.34846	0.0188513	0.511486	0.624718	362
Graminoid	Grass	Spring and mire vegetation	lm	unweighted	increasing	0.74048	0.273961	3.82707	0.00012968	0.625161	0.82997	121
Graminoid	Grass	Spring and mire vegetation	interval	weighted	increasing	0.528139	0.158837	0.70938	0.478089	0.450503	0.604438	376
Graminoid	Grass	Spring and mire vegetation	lm	weighted	increasing	0.638887	0.25116	2.27161	0.0231101	0.519558	0.743225	121
Graminoid	Grass	Wet meadows	interval	unweighted	increasing	0.544771	0.0887366	2.02355	0.0430165	0.501411	0.587462	667
Graminoid	Grass	Wet meadows	lm	unweighted	increasing	0.710957	0.235897	3.81537	0.000135977	0.607707	0.796147	219
Graminoid	Grass	Wet meadows	interval	weighted	increasing	0.518321	0.1272	0.576381	0.564358	0.456115	0.579963	701
Graminoid	Grass	Wet meadows	lm	weighted	decreasing	0.498507	0.218569	-0.027316	0.978208	0.393086	0.604062	219
Graminoid	Grass	Mesic meadows and pastures	interval	unweighted	increasing	0.500788	0.134887	0.0233684	0.981356	0.435063	0.566485	241
Graminoid	Grass	Mesic meadows and pastures	lm	unweighted	increasing	0.553294	0.250498	0.854261	0.392961	0.431195	0.669286	85
Graminoid	Grass	Mesic meadows and pastures	interval	weighted	decreasing	0.486202	0.153542	-0.359563	0.719174	0.411893	0.561125	267
Graminoid	Grass	Mesic meadows and pastures	lm	weighted	decreasing	0.432647	0.240264	-1.12818	0.259244	0.322574	0.549796	85
Graminoid	Grass	Nardus grasslands and heathlands	interval	unweighted	decreasing	0.457906	0.210305	-0.802527	0.422248	0.35871	0.560555	99
Graminoid	Grass	Nardus grasslands and heathlands	lm	unweighted	increasing	0.577598	0.294163	1.06377	0.287433	0.434472	0.708781	75
Graminoid	Grass	Nardus grasslands and heathlands	interval	weighted	increasing	0.579955	0.238635	1.3518	0.176438	0.463781	0.687897	105
Graminoid	Grass	Nardus grasslands and heathlands	lm	weighted	increasing	0.56295	0.28617	0.884598	0.376374	0.423667	0.692967	75
Graminoid	Grass	Sand and shallow-soil vegetation	interval	unweighted	decreasing	0.465249	0.202911	-0.686149	0.492619	0.368903	0.564261	104
Graminoid	Grass	Sand and shallow-soil vegetation	lm	unweighted	increasing	0.513771	0.306342	0.17986	0.857262	0.366951	0.658253	62
Graminoid	Grass	Sand and shallow-soil vegetation	interval	weighted	decreasing	0.414365	0.227627	-1.51982	0.128556	0.31172	0.525026	110
Graminoid	Grass	Sand and shallow-soil vegetation	lm	weighted	decreasing	0.328889	0.305293	-2.33617	0.0194826	0.212223	0.471319	63
Graminoid	Grass	Dry grasslands	interval	unweighted	increasing	0.552966	0.0850427	2.50064	0.0123968	0.511493	0.593714	717
Graminoid	Grass	Dry grasslands	lm	unweighted	increasing	0.547033	0.226895	0.831612	0.405628	0.436343	0.653259	361
Graminoid	Grass	Dry grasslands	interval	weighted	decreasing	0.493436	0.129947	-0.202071	0.839862	0.430221	0.556861	736
Graminoid	Grass	Dry grasslands	lm	weighted	increasing	0.519074	0.217336	0.351213	0.725429	0.41347	0.623	362
Graminoid	Grass	Ruderal and weed vegetation	interval	unweighted	increasing	0.515404	0.192763	0.319755	0.749154	0.421609	0.608127	126
Graminoid	Grass	Ruderal and weed vegetation	lm	unweighted	increasing	0.52203	0.334186	0.263856	0.791891	0.361972	0.677688	42
Graminoid	Grass	Ruderal and weed vegetation	interval	weighted	increasing	0.52868	0.234629	0.489478	0.624504	0.414591	0.639849	127
Graminoid	Grass	Ruderal and weed vegetation	lm	weighted	increasing	0.576177	0.329726	0.931379	0.351657	0.416016	0.721789	42
Graminoid	Graminoid	All habitats	interval	unweighted	increasing	0.535736	0.0615969	2.32463	0.0200918	0.505615	0.565599	2603
Graminoid	Graminoid	All habitats	lm	unweighted	increasing	0.552555	0.184497	1.14364	0.252772	0.462419	0.639364	1144
Graminoid	Graminoid	All habitats	interval	weighted	decreasing	0.491673	0.0874732	-0.380803	0.70335	0.448989	0.534479	2745
Graminoid	Graminoid	All habitats	lm	weighted	decreasing	0.429378	0.242372	-1.17336	0.24065	0.31877	0.547519	1152
Graminoid	Graminoid	Alpine and subalpine vegetation	interval	unweighted	increasing	0.70899	0.276212	3.22392	0.00126447	0.586404	0.80719	93
Graminoid	Graminoid	Alpine and subalpine vegetation	lm	unweighted	increasing	0.725339	0.370207	2.62313	0.00871261	0.561071	0.845103	72
Graminoid	Graminoid	Alpine and subalpine vegetation	interval	weighted	increasing	0.665882	0.298467	2.31054	0.0208584	0.526135	0.78153	98
Graminoid	Graminoid	Alpine and subalpine vegetation	lm	weighted	increasing	0.519173	0.394641	0.194425	0.845843	0.332532	0.700611	73
Graminoid	Graminoid	Wetland vegetation	interval	unweighted	decreasing	0.473858	0.181789	-0.575737	0.564793	0.386757	0.56258	162
Graminoid	Graminoid	Wetland vegetation	lm	unweighted	decreasing	0.295348	0.324513	-2.67955	0.0073721	0.181595	0.441885	79
Graminoid	Graminoid	Wetland vegetation	interval	weighted	decreasing	0.364428	0.204463	-2.72027	0.00652289	0.277492	0.461214	172
Graminoid	Graminoid	Wetland vegetation	lm	weighted	decreasing	0.216125	0.376907	-3.41833	0.000630058	0.116385	0.365941	79
Graminoid	Graminoid	Spring and mire vegetation	interval	unweighted	increasing	0.53486	0.129721	1.07666	0.281634	0.471385	0.597225	396
Graminoid	Graminoid	Spring and mire vegetation	lm	unweighted	increasing	0.552498	0.276053	0.76351	0.445159	0.418171	0.679576	152
Graminoid	Graminoid	Spring and mire vegetation	interval	weighted	decreasing	0.463186	0.153262	-0.96255	0.335773	0.389857	0.538142	429
Graminoid	Graminoid	Spring and mire vegetation	lm	weighted	decreasing	0.2755	0.335366	-2.8831	0.00393781	0.164627	0.423215	154
Graminoid	Graminoid	Wet meadows	interval	unweighted	increasing	0.515817	0.103816	0.609624	0.542111	0.465011	0.566298	665
Graminoid	Graminoid	Wet meadows	lm	unweighted	increasing	0.600478	0.247976	1.64313	0.100356	0.480368	0.709608	219
Graminoid	Graminoid	Wet meadows	interval	weighted	decreasing	0.489592	0.127569	-0.326394	0.744127	0.427595	0.551911	700
Graminoid	Graminoid	Wet meadows	lm	weighted	decreasing	0.42226	0.30407	-1.03102	0.30253	0.287108	0.57015	219
Graminoid	Graminoid	Mesic meadows and pastures	interval	unweighted	increasing	0.531421	0.142924	0.880551	0.378561	0.461508	0.600123	242
Graminoid	Graminoid	Mesic meadows and pastures	lm	unweighted	increasing	0.598798	0.263987	1.51697	0.129275	0.470797	0.714607	83
Graminoid	Graminoid	Mesic meadows and pastures	interval	weighted	increasing	0.515695	0.153883	0.408096	0.683203	0.440581	0.590106	268
Graminoid	Graminoid	Mesic meadows and pastures	lm	weighted	increasing	0.510598	0.316884	0.133802	0.893559	0.359236	0.660042	85
Graminoid	Graminoid	Nardus grasslands and heathlands	interval	unweighted	increasing	0.577718	0.225767	1.38822	0.165071	0.467774	0.680465	99
Graminoid	Graminoid	Nardus grasslands and heathlands	lm	unweighted	increasing	0.602924	0.308846	1.35233	0.176269	0.453221	0.735554	75
Graminoid	Graminoid	Nardus grasslands and heathlands	interval	weighted	increasing	0.568012	0.239086	1.14497	0.252223	0.45144	0.677509	105
Graminoid	Graminoid	Nardus grasslands and heathlands	lm	weighted	decreasing	0.471785	0.351376	-0.321535	0.747805	0.30967	0.640078	75
Graminoid	Graminoid	Sand and shallow-soil vegetation	interval	unweighted	increasing	0.507715	0.210723	0.146457	0.883561	0.405609	0.609181	107
Graminoid	Graminoid	Sand and shallow-soil vegetation	lm	unweighted	increasing	0.55803	0.322855	0.722212	0.470164	0.401405	0.703903	62
Graminoid	Graminoid	Sand and shallow-soil vegetation	interval	weighted	decreasing	0.419692	0.228573	-1.41765	0.156292	0.31604	0.53095	110
Graminoid	Graminoid	Sand and shallow-soil vegetation	lm	weighted	decreasing	0.305595	0.37418	-2.19358	0.0282656	0.174484	0.47816	63
Graminoid	Graminoid	Dry grasslands	interval	unweighted	increasing	0.560238	0.103851	2.33149	0.0197274	0.509645	0.60961	715
Graminoid	Graminoid	Dry grasslands	lm	unweighted	increasing	0.560857	0.245023	0.998433	0.31807	0.441372	0.67368	360
Graminoid	Graminoid	Dry grasslands	interval	weighted	increasing	0.512516	0.131356	0.381213	0.703045	0.44834	0.576282	736
Graminoid	Graminoid	Dry grasslands	lm	weighted	increasing	0.528176	0.299368	0.376875	0.706267	0.383687	0.668093	362
Graminoid	Graminoid	Ruderal and weed vegetation	interval	unweighted	decreasing	0.472623	0.211959	-0.517155	0.605048	0.371673	0.575864	124
Graminoid	Graminoid	Ruderal and weed vegetation	lm	unweighted	decreasing	0.489778	0.35651	-0.114706	0.908678	0.323083	0.658778	42
Graminoid	Graminoid	Ruderal and weed vegetation	interval	weighted	increasing	0.529458	0.236359	0.499116	0.617697	0.414527	0.641349	127
Graminoid	Graminoid	Ruderal and weed vegetation	lm	weighted	increasing	0.521251	0.391652	0.217171	0.828075	0.335688	0.701129	42
Life strategy	Competitive	All habitats	interval	unweighted	decreasing	0.492896	0.0641421	-0.44302	0.657751	0.461543	0.524306	2712
Life strategy	Competitive	All habitats	lm	unweighted	decreasing	0.469809	0.15105	-0.800467	0.42344	0.397243	0.543674	1149
Life strategy	Competitive	All habitats	interval	weighted	increasing	0.514104	0.0469308	1.20246	0.229185	0.491113	0.537036	2751
Life strategy	Competitive	All habitats	lm	weighted	increasing	0.626707	0.205248	2.52435	0.0115913	0.528927	0.715123	1154
Life strategy	Competitive	Alpine and subalpine vegetation	interval	unweighted	decreasing	0.395035	0.263984	-1.61449	0.106422	0.280174	0.522784	98
Life strategy	Competitive	Alpine and subalpine vegetation	lm	unweighted	decreasing	0.27931	0.33721	-2.81097	0.00493919	0.166754	0.428746	73
Life strategy	Competitive	Alpine and subalpine vegetation	interval	weighted	decreasing	0.441255	0.251555	-0.93845	0.348013	0.32539	0.56389	98
Life strategy	Competitive	Alpine and subalpine vegetation	lm	weighted	increasing	0.578117	0.378812	0.831676	0.405592	0.394745	0.742214	73
Life strategy	Competitive	Wetland vegetation	interval	unweighted	decreasing	0.423781	0.183451	-1.67494	0.093945	0.339208	0.513069	166
Life strategy	Competitive	Wetland vegetation	lm	unweighted	decreasing	0.335296	0.291122	-2.35066	0.0187403	0.22185	0.471596	79
Life strategy	Competitive	Wetland vegetation	interval	weighted	decreasing	0.459649	0.171775	-0.941662	0.346366	0.377911	0.543618	173
Life strategy	Competitive	Wetland vegetation	lm	weighted	decreasing	0.437895	0.334022	-0.747581	0.454713	0.288151	0.599879	79
Life strategy	Competitive	Spring and mire vegetation	interval	unweighted	decreasing	0.479958	0.129303	-0.620326	0.535043	0.417355	0.543197	417
Life strategy	Competitive	Spring and mire vegetation	lm	unweighted	decreasing	0.402525	0.242766	-1.6269	0.103759	0.295094	0.520203	152
Life strategy	Competitive	Spring and mire vegetation	interval	weighted	decreasing	0.493551	0.120096	-0.214822	0.829906	0.435073	0.552205	428
Life strategy	Competitive	Spring and mire vegetation	lm	weighted	increasing	0.636291	0.298421	1.87421	0.0609014	0.493603	0.75845	154
Life strategy	Competitive	Wet meadows	interval	unweighted	increasing	0.509505	0.103999	0.365606	0.714659	0.458642	0.560171	692
Life strategy	Competitive	Wet meadows	lm	unweighted	decreasing	0.485267	0.216221	-0.272641	0.785129	0.381606	0.59021	219
Life strategy	Competitive	Wet meadows	interval	weighted	increasing	0.523988	0.0964317	0.995811	0.319342	0.476773	0.570779	701
Life strategy	Competitive	Wet meadows	lm	weighted	increasing	0.63581	0.270233	2.06201	0.0392064	0.506894	0.747792	219
Life strategy	Competitive	Mesic meadows and pastures	interval	unweighted	increasing	0.507148	0.139067	0.205599	0.837104	0.439307	0.574726	261
Life strategy	Competitive	Mesic meadows and pastures	lm	unweighted	decreasing	0.419336	0.235657	-1.38125	0.167203	0.312731	0.534042	85
Life strategy	Competitive	Mesic meadows and pastures	interval	weighted	increasing	0.524154	0.133922	0.72201	0.470288	0.458647	0.588841	267
Life strategy	Competitive	Mesic meadows and pastures	lm	weighted	increasing	0.658975	0.28281	2.32923	0.0198471	0.526084	0.770834	85
Life strategy	Competitive	Nardus grasslands and heathlands	interval	unweighted	decreasing	0.432945	0.222362	-1.21353	0.224926	0.330557	0.5414	103
Life strategy	Competitive	Nardus grasslands and heathlands	lm	unweighted	decreasing	0.421966	0.281879	-1.11647	0.264221	0.295841	0.559162	73
Life strategy	Competitive	Nardus grasslands and heathlands	interval	weighted	decreasing	0.492174	0.214292	-0.146093	0.883848	0.389049	0.595969	105
Life strategy	Competitive	Nardus grasslands and heathlands	lm	weighted	increasing	0.627287	0.332623	1.56513	0.117553	0.467214	0.763601	75
Life strategy	Competitive	Sand and shallow-soil vegetation	interval	unweighted	increasing	0.545134	0.211047	0.85776	0.391025	0.442107	0.644436	109
Life strategy	Competitive	Sand and shallow-soil vegetation	lm	unweighted	increasing	0.648166	0.30196	2.02341	0.043031	0.504789	0.769026	63
Life strategy	Competitive	Sand and shallow-soil vegetation	interval	weighted	increasing	0.633731	0.210302	2.607	0.00913386	0.533966	0.72321	110
Life strategy	Competitive	Sand and shallow-soil vegetation	lm	weighted	increasing	0.763584	0.365638	3.20653	0.00134347	0.612015	0.868649	63
Life strategy	Competitive	Dry grasslands	interval	unweighted	increasing	0.509428	0.104191	0.36201	0.717345	0.458473	0.560189	739
Life strategy	Competitive	Dry grasslands	lm	unweighted	increasing	0.536073	0.211167	0.684496	0.493662	0.43307	0.636087	363
Life strategy	Competitive	Dry grasslands	interval	weighted	increasing	0.537457	0.0957075	1.56841	0.116786	0.490632	0.58363	742
Life strategy	Competitive	Dry grasslands	lm	weighted	increasing	0.634192	0.266038	2.06829	0.0386126	0.507204	0.744914	364
Life strategy	Competitive	Ruderal and weed vegetation	interval	unweighted	decreasing	0.440369	0.214195	-1.1189	0.263182	0.340857	0.544916	127
Life strategy	Competitive	Ruderal and weed vegetation	lm	unweighted	decreasing	0.42175	0.319863	-0.986652	0.323813	0.280393	0.577209	42
Life strategy	Competitive	Ruderal and weed vegetation	interval	weighted	increasing	0.508176	0.204323	0.160067	0.872828	0.409083	0.60663	127
Life strategy	Competitive	Ruderal and weed vegetation	lm	weighted	increasing	0.556523	0.347832	0.652789	0.513893	0.388249	0.712754	42
Life strategy	Stress-tolerant	All habitats	interval	unweighted	increasing	0.51277	0.0746624	0.684309	0.49378	0.476207	0.549197	2707
Life strategy	Stress-tolerant	All habitats	lm	unweighted	decreasing	0.49223	0.193544	-0.160587	0.872419	0.398812	0.586195	1151
Life strategy	Stress-tolerant	All habitats	interval	weighted	decreasing	0.479721	0.0777988	-1.04322	0.296845	0.441853	0.517823	2751
Life strategy	Stress-tolerant	All habitats	lm	weighted	decreasing	0.443325	0.197361	-1.15362	0.248656	0.351034	0.539701	1154
Life strategy	Stress-tolerant	Alpine and subalpine vegetation	interval	unweighted	increasing	0.633206	0.286872	1.90327	0.057005	0.495934	0.751804	97
Life strategy	Stress-tolerant	Alpine and subalpine vegetation	lm	unweighted	increasing	0.760863	0.36459	3.17458	0.00150056	0.608934	0.86669	73
Life strategy	Stress-tolerant	Alpine and subalpine vegetation	interval	weighted	increasing	0.589447	0.295834	1.22257	0.221491	0.445679	0.719403	98
Life strategy	Stress-tolerant	Alpine and subalpine vegetation	lm	weighted	decreasing	0.482549	0.384685	-0.181528	0.855953	0.304958	0.664662	73
Life strategy	Stress-tolerant	Wetland vegetation	interval	unweighted	increasing	0.503451	0.198426	0.0695776	0.94453	0.407309	0.599339	166
Life strategy	Stress-tolerant	Wetland vegetation	lm	unweighted	decreasing	0.364793	0.323064	-1.71675	0.0860245	0.23365	0.519633	79
Life strategy	Stress-tolerant	Wetland vegetation	interval	weighted	decreasing	0.404649	0.198273	-1.94747	0.0514787	0.315455	0.500619	173
Life strategy	Stress-tolerant	Wetland vegetation	lm	weighted	decreasing	0.294743	0.349191	-2.49852	0.0124714	0.174098	0.453124	79
Life strategy	Stress-tolerant	Spring and mire vegetation	interval	unweighted	increasing	0.533531	0.147403	0.911269	0.362154	0.461432	0.604255	415
Life strategy	Stress-tolerant	Spring and mire vegetation	lm	unweighted	decreasing	0.485469	0.270128	-0.215227	0.829591	0.35719	0.615692	153
Life strategy	Stress-tolerant	Spring and mire vegetation	interval	weighted	decreasing	0.491953	0.149367	-0.215501	0.829376	0.419472	0.564775	428
Life strategy	Stress-tolerant	Spring and mire vegetation	lm	weighted	decreasing	0.301877	0.302525	-2.77126	0.00558403	0.192894	0.438947	154
Life strategy	Stress-tolerant	Wet meadows	interval	unweighted	increasing	0.533356	0.122036	1.09494	0.273542	0.473634	0.592137	691
Life strategy	Stress-tolerant	Wet meadows	lm	unweighted	increasing	0.533203	0.242492	0.548507	0.583344	0.415259	0.647549	219
Life strategy	Stress-tolerant	Wet meadows	interval	weighted	decreasing	0.461546	0.124793	-1.23501	0.216828	0.401622	0.522602	701
Life strategy	Stress-tolerant	Wet meadows	lm	weighted	decreasing	0.396697	0.272716	-1.5373	0.124219	0.278129	0.528785	219
Life strategy	Stress-tolerant	Mesic meadows and pastures	interval	unweighted	increasing	0.569053	0.151047	1.8404	0.0657099	0.495485	0.639694	261
Life strategy	Stress-tolerant	Mesic meadows and pastures	lm	unweighted	increasing	0.56675	0.258512	1.03904	0.298788	0.440762	0.684661	85
Life strategy	Stress-tolerant	Mesic meadows and pastures	interval	weighted	increasing	0.52828	0.152279	0.743634	0.457098	0.453827	0.601496	267
Life strategy	Stress-tolerant	Mesic meadows and pastures	lm	weighted	increasing	0.613639	0.284035	1.62879	0.103357	0.476501	0.734843	85
Life strategy	Stress-tolerant	Nardus grasslands and heathlands	interval	unweighted	increasing	0.50211	0.23492	0.0359311	0.971337	0.388887	0.615118	103
Life strategy	Stress-tolerant	Nardus grasslands and heathlands	lm	unweighted	increasing	0.54942	0.308006	0.643905	0.519637	0.400026	0.690404	73
Life strategy	Stress-tolerant	Nardus grasslands and heathlands	interval	weighted	decreasing	0.473255	0.238454	-0.44906	0.653388	0.360213	0.589109	105
Life strategy	Stress-tolerant	Nardus grasslands and heathlands	lm	weighted	decreasing	0.443961	0.337878	-0.666217	0.505272	0.291661	0.607575	75
Life strategy	Stress-tolerant	Sand and shallow-soil vegetation	interval	unweighted	decreasing	0.396664	0.226887	-1.84843	0.0645398	0.296489	0.506326	109
Life strategy	Stress-tolerant	Sand and shallow-soil vegetation	lm	unweighted	decreasing	0.334264	0.329542	-2.09067	0.036558	0.208357	0.489234	63
Life strategy	Stress-tolerant	Sand and shallow-soil vegetation	interval	weighted	decreasing	0.487191	0.227013	-0.225738	0.821405	0.378438	0.597171	110
Life strategy	Stress-tolerant	Sand and shallow-soil vegetation	lm	weighted	decreasing	0.466921	0.352122	-0.376319	0.70668	0.3052	0.635906	63
Life strategy	Stress-tolerant	Dry grasslands	interval	unweighted	decreasing	0.489198	0.123596	-0.349638	0.726611	0.429116	0.549594	738
Life strategy	Stress-tolerant	Dry grasslands	lm	unweighted	decreasing	0.47898	0.242728	-0.346592	0.728898	0.363578	0.59667	364
Life strategy	Stress-tolerant	Dry grasslands	interval	weighted	decreasing	0.464127	0.126982	-1.13196	0.257651	0.403087	0.526261	742
Life strategy	Stress-tolerant	Dry grasslands	lm	weighted	decreasing	0.467006	0.268363	-0.492498	0.622367	0.341155	0.597201	364
Life strategy	Stress-tolerant	Ruderal and weed vegetation	interval	unweighted	decreasing	0.491296	0.22936	-0.151803	0.879342	0.381224	0.602219	127
Life strategy	Stress-tolerant	Ruderal and weed vegetation	lm	unweighted	increasing	0.537627	0.365297	0.412794	0.679758	0.36235	0.704071	42
Life strategy	Stress-tolerant	Ruderal and weed vegetation	interval	weighted	increasing	0.535091	0.232046	0.605901	0.54458	0.422089	0.644603	127
Life strategy	Stress-tolerant	Ruderal and weed vegetation	lm	weighted	increasing	0.617119	0.383393	1.24503	0.21312	0.431901	0.773604	42
Life strategy	Ruderal	All habitats	interval	unweighted	decreasing	0.477902	0.0754661	-1.17203	0.241187	0.441184	0.514861	2710
Life strategy	Ruderal	All habitats	lm	unweighted	increasing	0.533483	0.169665	0.790577	0.429191	0.450561	0.614595	1154
Life strategy	Ruderal	All habitats	interval	weighted	increasing	0.505009	0.0653547	0.306562	0.759177	0.473012	0.536964	2751
Life strategy	Ruderal	All habitats	lm	weighted	decreasing	0.498349	0.197793	-0.0333961	0.973359	0.402689	0.594129	1154
Life strategy	Ruderal	Alpine and subalpine vegetation	interval	unweighted	decreasing	0.417408	0.280748	-1.18762	0.234983	0.292416	0.553997	98
Life strategy	Ruderal	Alpine and subalpine vegetation	lm	unweighted	decreasing	0.408413	0.338157	-1.09574	0.273194	0.262444	0.572545	73
Life strategy	Ruderal	Alpine and subalpine vegetation	interval	weighted	decreasing	0.459589	0.273962	-0.591317	0.554308	0.332044	0.592656	98
Life strategy	Ruderal	Alpine and subalpine vegetation	lm	weighted	decreasing	0.426063	0.370358	-0.804448	0.421138	0.264284	0.605385	73
Life strategy	Ruderal	Wetland vegetation	interval	unweighted	increasing	0.585347	0.20113	1.71414	0.0865026	0.487642	0.676771	166
Life strategy	Ruderal	Wetland vegetation	lm	unweighted	increasing	0.731715	0.315391	3.18126	0.00146634	0.595123	0.835001	79
Life strategy	Ruderal	Wetland vegetation	interval	weighted	increasing	0.549241	0.186766	1.05803	0.290043	0.457986	0.637299	173
Life strategy	Ruderal	Wetland vegetation	lm	weighted	increasing	0.749811	0.363172	3.02228	0.00250881	0.595272	0.859291	79
Life strategy	Ruderal	Spring and mire vegetation	interval	unweighted	decreasing	0.470374	0.147343	-0.805221	0.420692	0.399528	0.542434	417
Life strategy	Ruderal	Spring and mire vegetation	lm	unweighted	increasing	0.534884	0.255784	0.546415	0.584781	0.410581	0.655	154
Life strategy	Ruderal	Spring and mire vegetation	interval	weighted	increasing	0.529413	0.136427	0.86339	0.387923	0.462669	0.595122	428
Life strategy	Ruderal	Spring and mire vegetation	lm	weighted	increasing	0.552936	0.296166	0.717644	0.472977	0.409041	0.688479	154
Life strategy	Ruderal	Wet meadows	interval	unweighted	decreasing	0.432006	0.122362	-2.23656	0.0253151	0.374374	0.49154	691
Life strategy	Ruderal	Wet meadows	lm	unweighted	decreasing	0.446065	0.228663	-0.947176	0.343549	0.339672	0.557639	219
Life strategy	Ruderal	Wet meadows	interval	weighted	increasing	0.508995	0.112703	0.319289	0.749507	0.453904	0.563869	701
Life strategy	Ruderal	Wet meadows	lm	weighted	decreasing	0.490151	0.270983	-0.145405	0.884391	0.361117	0.62051	219
Life strategy	Ruderal	Mesic meadows and pastures	interval	unweighted	decreasing	0.443238	0.151326	-1.50689	0.131839	0.371771	0.517134	261
Life strategy	Ruderal	Mesic meadows and pastures	lm	unweighted	decreasing	0.458793	0.247255	-0.668146	0.504041	0.343032	0.57918	85
Life strategy	Ruderal	Mesic meadows and pastures	interval	weighted	decreasing	0.408573	0.145204	-2.54722	0.0108585	0.341985	0.478695	267
Life strategy	Ruderal	Mesic meadows and pastures	lm	weighted	decreasing	0.322219	0.28375	-2.62058	0.00877796	0.21421	0.453274	85
Life strategy	Ruderal	Nardus grasslands and heathlands	interval	unweighted	increasing	0.570563	0.23761	1.19585	0.231753	0.454734	0.679147	103
Life strategy	Ruderal	Nardus grasslands and heathlands	lm	unweighted	increasing	0.636314	0.298673	1.87295	0.0610752	0.493503	0.758558	75
Life strategy	Ruderal	Nardus grasslands and heathlands	interval	weighted	increasing	0.562091	0.229031	1.09003	0.275698	0.450354	0.667865	105
Life strategy	Ruderal	Nardus grasslands and heathlands	lm	weighted	increasing	0.539486	0.330803	0.478446	0.632333	0.379872	0.691392	75
Life strategy	Ruderal	Sand and shallow-soil vegetation	interval	unweighted	increasing	0.544971	0.223195	0.808139	0.41901	0.436081	0.649724	109
Life strategy	Ruderal	Sand and shallow-soil vegetation	lm	unweighted	increasing	0.560278	0.304063	0.796849	0.425539	0.412495	0.698096	63
Life strategy	Ruderal	Sand and shallow-soil vegetation	interval	weighted	decreasing	0.466012	0.216077	-0.630151	0.528596	0.363625	0.571345	110
Life strategy	Ruderal	Sand and shallow-soil vegetation	lm	weighted	decreasing	0.393346	0.342891	-1.26358	0.206381	0.248744	0.559414	63
Life strategy	Ruderal	Dry grasslands	interval	unweighted	decreasing	0.482625	0.123418	-0.563354	0.573194	0.422768	0.542985	738
Life strategy	Ruderal	Dry grasslands	lm	unweighted	increasing	0.552953	0.226151	0.940126	0.347153	0.442595	0.658329	364
Life strategy	Ruderal	Dry grasslands	interval	weighted	increasing	0.526627	0.112531	0.947373	0.343449	0.471544	0.581069	742
Life strategy	Ruderal	Dry grasslands	lm	weighted	increasing	0.509085	0.266154	0.136547	0.891389	0.380999	0.635988	364
Life strategy	Ruderal	Ruderal and weed vegetation	interval	unweighted	decreasing	0.456915	0.23196	-0.744826	0.456377	0.3481	0.570003	127
Life strategy	Ruderal	Ruderal and weed vegetation	lm	unweighted	increasing	0.509023	0.340984	0.105862	0.915692	0.347007	0.669166	42
Life strategy	Ruderal	Ruderal and weed vegetation	interval	weighted	decreasing	0.477389	0.222352	-0.407033	0.683984	0.371379	0.585477	127
Life strategy	Ruderal	Ruderal and weed vegetation	lm	weighted	increasing	0.516385	0.391373	0.167527	0.866955	0.331477	0.696913	42
Habitus and growth type	Height (log)	All habitats	interval	unweighted	increasing	0.557044	0.0705567	3.24811	0.00116175	0.522706	0.590846	2720
Habitus and growth type	Height (log)	All habitats	lm	unweighted	increasing	0.621667	0.158713	3.12909	0.00175348	0.546256	0.691619	1153
Habitus and growth type	Height (log)	All habitats	interval	weighted	increasing	0.541397	0.0733258	2.26341	0.0236106	0.505562	0.576808	2753
Habitus and growth type	Height (log)	All habitats	lm	weighted	increasing	0.589039	0.163845	2.19717	0.0280082	0.509715	0.66399	1154
Habitus and growth type	Height (log)	Alpine and subalpine vegetation	interval	unweighted	decreasing	0.478651	0.266275	-0.320904	0.748283	0.352667	0.60741	98
Habitus and growth type	Height (log)	Alpine and subalpine vegetation	lm	unweighted	increasing	0.563905	0.318653	0.806608	0.419893	0.40914	0.707149	73
Habitus and growth type	Height (log)	Alpine and subalpine vegetation	interval	weighted	increasing	0.512374	0.277748	0.178241	0.858534	0.378747	0.644255	98
Habitus and growth type	Height (log)	Alpine and subalpine vegetation	lm	weighted	increasing	0.545598	0.342329	0.534283	0.593146	0.380353	0.701375	73
Habitus and growth type	Height (log)	Wetland vegetation	interval	unweighted	increasing	0.554224	0.187637	1.16049	0.245849	0.462568	0.642335	167
Habitus and growth type	Height (log)	Wetland vegetation	lm	unweighted	increasing	0.509411	0.283632	0.132732	0.894406	0.373259	0.64418	79
Habitus and growth type	Height (log)	Wetland vegetation	interval	weighted	decreasing	0.439201	0.193332	-1.26418	0.206166	0.349024	0.533579	173
Habitus and growth type	Height (log)	Wetland vegetation	lm	weighted	decreasing	0.347436	0.315429	-1.99832	0.0456815	0.222949	0.496975	79
Habitus and growth type	Height (log)	Spring and mire vegetation	interval	unweighted	increasing	0.524302	0.135822	0.716272	0.473823	0.45787	0.589886	417
Habitus and growth type	Height (log)	Spring and mire vegetation	lm	unweighted	increasing	0.565632	0.233322	1.13171	0.257758	0.451837	0.672906	153
Habitus and growth type	Height (log)	Spring and mire vegetation	interval	weighted	increasing	0.51776	0.145468	0.48857	0.625146	0.446693	0.588116	429
Habitus and growth type	Height (log)	Spring and mire vegetation	lm	weighted	increasing	0.647751	0.26457	2.30249	0.0213076	0.52264	0.755417	154
Habitus and growth type	Height (log)	Wet meadows	interval	unweighted	increasing	0.525917	0.110186	0.941702	0.346345	0.47198	0.579256	694
Habitus and growth type	Height (log)	Wet meadows	lm	unweighted	increasing	0.642981	0.207123	2.84047	0.00450475	0.545467	0.729933	219
Habitus and growth type	Height (log)	Wet meadows	interval	weighted	increasing	0.514278	0.120129	0.475555	0.634392	0.455538	0.572627	701
Habitus and growth type	Height (log)	Wet meadows	lm	weighted	increasing	0.526036	0.239043	0.43607	0.662786	0.409925	0.639399	219
Habitus and growth type	Height (log)	Mesic meadows and pastures	interval	unweighted	increasing	0.52159	0.142688	0.605623	0.544765	0.451838	0.590511	263
Habitus and growth type	Height (log)	Mesic meadows and pastures	lm	unweighted	increasing	0.536883	0.230144	0.642214	0.520734	0.424758	0.645399	85
Habitus and growth type	Height (log)	Mesic meadows and pastures	interval	weighted	increasing	0.542574	0.148661	1.14831	0.250842	0.469871	0.613507	268
Habitus and growth type	Height (log)	Mesic meadows and pastures	lm	weighted	decreasing	0.427529	0.256709	-1.13724	0.25544	0.311079	0.552605	85
Habitus and growth type	Height (log)	Nardus grasslands and heathlands	interval	unweighted	increasing	0.514613	0.224045	0.260965	0.794119	0.405969	0.621893	104
Habitus and growth type	Height (log)	Nardus grasslands and heathlands	lm	unweighted	increasing	0.58972	0.274151	1.32339	0.185707	0.456481	0.710977	75
Habitus and growth type	Height (log)	Nardus grasslands and heathlands	interval	weighted	increasing	0.587515	0.234859	1.50601	0.132064	0.473372	0.692965	105
Habitus and growth type	Height (log)	Nardus grasslands and heathlands	lm	weighted	increasing	0.529048	0.299222	0.388754	0.697458	0.384583	0.668805	75
Habitus and growth type	Height (log)	Sand and shallow-soil vegetation	interval	unweighted	increasing	0.529841	0.215051	0.555708	0.578411	0.425072	0.632044	109
Habitus and growth type	Height (log)	Sand and shallow-soil vegetation	lm	unweighted	increasing	0.648044	0.295098	2.06864	0.0385799	0.508017	0.766533	63
Habitus and growth type	Height (log)	Sand and shallow-soil vegetation	interval	weighted	increasing	0.632371	0.22569	2.4033	0.0162477	0.524993	0.728049	110
Habitus and growth type	Height (log)	Sand and shallow-soil vegetation	lm	weighted	increasing	0.745402	0.32418	3.31371	0.000920666	0.607987	0.846787	63
Habitus and growth type	Height (log)	Dry grasslands	interval	unweighted	increasing	0.61844	0.112709	4.28476	1.82933e-05	0.565134	0.669037	741
Habitus and growth type	Height (log)	Dry grasslands	lm	unweighted	increasing	0.681738	0.208222	3.65846	0.000253733	0.587506	0.763123	364
Habitus and growth type	Height (log)	Dry grasslands	interval	weighted	increasing	0.573002	0.122864	2.39378	0.0166756	0.513322	0.630629	742
Habitus and growth type	Height (log)	Dry grasslands	lm	weighted	increasing	0.681558	0.235291	3.23404	0.0012205	0.574389	0.772433	364
Habitus and growth type	Height (log)	Ruderal and weed vegetation	interval	unweighted	increasing	0.616923	0.222239	2.14412	0.0320233	0.51023	0.713427	127
Habitus and growth type	Height (log)	Ruderal and weed vegetation	lm	unweighted	increasing	0.751738	0.342175	3.23783	0.00120444	0.607604	0.855518	42
Habitus and growth type	Height (log)	Ruderal and weed vegetation	interval	weighted	increasing	0.546303	0.227488	0.816499	0.414215	0.435333	0.652855	127
Habitus and growth type	Height (log)	Ruderal and weed vegetation	lm	weighted	increasing	0.537292	0.34573	0.432256	0.665555	0.370943	0.695734	42
Habitus and growth type	Leaf size (log)	All habitats	interval	unweighted	increasing	0.517525	0.070451	0.995411	0.319536	0.483018	0.551865	2713
Habitus and growth type	Leaf size (log)	All habitats	lm	unweighted	increasing	0.554059	0.193688	1.12079	0.262375	0.459455	0.644903	1153
Habitus and growth type	Leaf size (log)	All habitats	interval	weighted	increasing	0.515555	0.0414661	1.50099	0.133358	0.495242	0.535817	2753
Habitus and growth type	Leaf size (log)	All habitats	lm	weighted	increasing	0.555935	0.137062	1.63927	0.101157	0.489013	0.620888	1154
Habitus and growth type	Leaf size (log)	Alpine and subalpine vegetation	interval	unweighted	decreasing	0.415606	0.270213	-1.26136	0.207179	0.295162	0.547053	98
Habitus and growth type	Leaf size (log)	Alpine and subalpine vegetation	lm	unweighted	decreasing	0.366367	0.359533	-1.52374	0.127575	0.222267	0.539129	73
Habitus and growth type	Leaf size (log)	Alpine and subalpine vegetation	interval	weighted	decreasing	0.438822	0.203597	-1.20799	0.22705	0.34412	0.5382	98
Habitus and growth type	Leaf size (log)	Alpine and subalpine vegetation	lm	weighted	increasing	0.643533	0.329171	1.79461	0.0727161	0.486396	0.774849	73
Habitus and growth type	Leaf size (log)	Wetland vegetation	interval	unweighted	decreasing	0.485446	0.185232	-0.314366	0.753243	0.396211	0.57562	167
Habitus and growth type	Leaf size (log)	Wetland vegetation	lm	unweighted	decreasing	0.460741	0.317457	-0.495685	0.620117	0.314414	0.614163	79
Habitus and growth type	Leaf size (log)	Wetland vegetation	interval	weighted	decreasing	0.468211	0.152376	-0.835613	0.403372	0.395087	0.542727	173
Habitus and growth type	Leaf size (log)	Wetland vegetation	lm	weighted	decreasing	0.377725	0.286122	-1.74476	0.0810271	0.257309	0.515389	79
Habitus and growth type	Leaf size (log)	Spring and mire vegetation	interval	unweighted	increasing	0.506363	0.134692	0.188986	0.850104	0.440647	0.571861	415
Habitus and growth type	Leaf size (log)	Spring and mire vegetation	lm	unweighted	increasing	0.51173	0.274261	0.171109	0.864138	0.379749	0.642095	153
Habitus and growth type	Leaf size (log)	Spring and mire vegetation	interval	weighted	decreasing	0.48952	0.0965969	-0.434023	0.664271	0.442443	0.536784	429
Habitus and growth type	Leaf size (log)	Spring and mire vegetation	lm	weighted	increasing	0.610917	0.241624	1.86724	0.0618687	0.494399	0.716008	154
Habitus and growth type	Leaf size (log)	Wet meadows	interval	unweighted	decreasing	0.485762	0.108959	-0.522833	0.601091	0.432778	0.539067	693
Habitus and growth type	Leaf size (log)	Wet meadows	lm	unweighted	decreasing	0.481549	0.249119	-0.296399	0.766926	0.363061	0.602149	219
Habitus and growth type	Leaf size (log)	Wet meadows	interval	weighted	increasing	0.512121	0.0755774	0.641649	0.521101	0.475112	0.548998	701
Habitus and growth type	Leaf size (log)	Wet meadows	lm	weighted	increasing	0.526502	0.211336	0.502078	0.615613	0.423577	0.627222	219
Habitus and growth type	Leaf size (log)	Mesic meadows and pastures	interval	unweighted	increasing	0.513991	0.141905	0.39447	0.693234	0.444689	0.582758	262
Habitus and growth type	Leaf size (log)	Mesic meadows and pastures	lm	unweighted	increasing	0.508216	0.263602	0.124686	0.900772	0.381359	0.634024	85
Habitus and growth type	Leaf size (log)	Mesic meadows and pastures	interval	weighted	increasing	0.529849	0.122396	0.976643	0.328746	0.469948	0.588902	268
Habitus and growth type	Leaf size (log)	Mesic meadows and pastures	lm	weighted	increasing	0.534315	0.226113	0.607997	0.543189	0.424165	0.641217	85
Habitus and growth type	Leaf size (log)	Nardus grasslands and heathlands	interval	unweighted	increasing	0.513659	0.225296	0.242573	0.808336	0.404459	0.621571	103
Habitus and growth type	Leaf size (log)	Nardus grasslands and heathlands	lm	unweighted	increasing	0.541089	0.31002	0.531346	0.595179	0.39105	0.68403	75
Habitus and growth type	Leaf size (log)	Nardus grasslands and heathlands	interval	weighted	increasing	0.514308	0.19527	0.293167	0.769395	0.419342	0.608252	105
Habitus and growth type	Leaf size (log)	Nardus grasslands and heathlands	lm	weighted	increasing	0.673176	0.283852	2.54563	0.0109081	0.541465	0.782267	75
Habitus and growth type	Leaf size (log)	Sand and shallow-soil vegetation	interval	unweighted	increasing	0.564251	0.217718	1.18701	0.235225	0.458027	0.664888	108
Habitus and growth type	Leaf size (log)	Sand and shallow-soil vegetation	lm	unweighted	increasing	0.695482	0.339357	2.43364	0.0149478	0.5401	0.816228	63
Habitus and growth type	Leaf size (log)	Sand and shallow-soil vegetation	interval	weighted	increasing	0.554546	0.191847	1.14182	0.253528	0.460841	0.644527	110
Habitus and growth type	Leaf size (log)	Sand and shallow-soil vegetation	lm	weighted	increasing	0.607022	0.304704	1.427	0.15358	0.45949	0.737307	63
Habitus and growth type	Leaf size (log)	Dry grasslands	interval	unweighted	increasing	0.549557	0.110149	1.80555	0.070989	0.495748	0.60223	740
Habitus and growth type	Leaf size (log)	Dry grasslands	lm	unweighted	increasing	0.617643	0.243964	1.96568	0.0493356	0.500349	0.722664	364
Habitus and growth type	Leaf size (log)	Dry grasslands	interval	weighted	increasing	0.530998	0.0735751	1.68741	0.0915254	0.494987	0.566689	742
Habitus and growth type	Leaf size (log)	Dry grasslands	lm	weighted	increasing	0.550562	0.207254	0.979191	0.327486	0.449357	0.647747	364
Habitus and growth type	Leaf size (log)	Ruderal and weed vegetation	interval	unweighted	increasing	0.525632	0.21586	0.47539	0.634509	0.420564	0.628479	127
Habitus and growth type	Leaf size (log)	Ruderal and weed vegetation	lm	unweighted	increasing	0.617806	0.339495	1.41459	0.157189	0.453844	0.758714	42
Habitus and growth type	Leaf size (log)	Ruderal and weed vegetation	interval	weighted	increasing	0.551192	0.178428	1.15166	0.249459	0.464006	0.635342	127
Habitus and growth type	Leaf size (log)	Ruderal and weed vegetation	lm	weighted	increasing	0.533067	0.309812	0.427555	0.668975	0.383491	0.676926	42
Habitus and growth type	SLA	All habitats	interval	unweighted	increasing	0.508971	0.0395824	0.906677	0.364578	0.489579	0.528337	2714
Habitus and growth type	SLA	All habitats	lm	unweighted	increasing	0.556024	0.166196	1.35408	0.175712	0.474847	0.634317	1151
Habitus and growth type	SLA	All habitats	interval	weighted	increasing	0.501693	0.0621914	0.108914	0.91327	0.471252	0.532122	2752
Habitus and growth type	SLA	All habitats	lm	weighted	increasing	0.542012	0.198002	0.850717	0.394927	0.445311	0.635647	1154
Habitus and growth type	SLA	Alpine and subalpine vegetation	interval	unweighted	increasing	0.516753	0.211445	0.317034	0.751218	0.414016	0.618092	98
Habitus and growth type	SLA	Alpine and subalpine vegetation	lm	unweighted	decreasing	0.45347	0.33621	-0.555193	0.578763	0.300352	0.615927	73
Habitus and growth type	SLA	Alpine and subalpine vegetation	interval	weighted	decreasing	0.432737	0.267337	-1.01256	0.311272	0.311168	0.562983	98
Habitus and growth type	SLA	Alpine and subalpine vegetation	lm	weighted	increasing	0.532592	0.372619	0.350361	0.726068	0.354396	0.702843	73
Habitus and growth type	SLA	Wetland vegetation	interval	unweighted	increasing	0.528449	0.156458	0.728104	0.46655	0.451965	0.603619	167
Habitus and growth type	SLA	Wetland vegetation	lm	unweighted	increasing	0.706737	0.315402	2.78878	0.00529071	0.564983	0.817241	79
Habitus and growth type	SLA	Wetland vegetation	interval	weighted	increasing	0.545877	0.180276	1.02081	0.307346	0.457774	0.631199	173
Habitus and growth type	SLA	Wetland vegetation	lm	weighted	increasing	0.798727	0.35667	3.86452	0.000111309	0.663582	0.888689	79
Habitus and growth type	SLA	Spring and mire vegetation	interval	unweighted	increasing	0.527051	0.100159	1.08138	0.279527	0.478015	0.575571	415
Habitus and growth type	SLA	Spring and mire vegetation	lm	unweighted	increasing	0.578467	0.256674	1.23302	0.217567	0.453488	0.694142	152
Habitus and growth type	SLA	Spring and mire vegetation	interval	weighted	increasing	0.547357	0.129881	1.46286	0.143506	0.483864	0.609345	429
Habitus and growth type	SLA	Spring and mire vegetation	lm	weighted	increasing	0.613942	0.290657	1.59608	0.11047	0.473583	0.737612	154
Habitus and growth type	SLA	Wet meadows	interval	unweighted	decreasing	0.48391	0.0801394	-0.803396	0.421746	0.444862	0.523155	693
Habitus and growth type	SLA	Wet meadows	lm	unweighted	decreasing	0.468872	0.228792	-0.544922	0.585807	0.360522	0.580238	219
Habitus and growth type	SLA	Wet meadows	interval	weighted	increasing	0.521415	0.10661	0.803965	0.421417	0.469229	0.573137	701
Habitus and growth type	SLA	Wet meadows	lm	weighted	increasing	0.579033	0.262948	1.21242	0.225352	0.451016	0.697237	219
Habitus and growth type	SLA	Mesic meadows and pastures	interval	unweighted	decreasing	0.474564	0.125867	-0.809033	0.418496	0.41374	0.536153	262
Habitus and growth type	SLA	Mesic meadows and pastures	lm	unweighted	decreasing	0.481666	0.247188	-0.296814	0.766608	0.364045	0.601354	85
Habitus and growth type	SLA	Mesic meadows and pastures	interval	weighted	decreasing	0.440641	0.140601	-1.69672	0.0897504	0.374225	0.509252	267
Habitus and growth type	SLA	Mesic meadows and pastures	lm	weighted	decreasing	0.406919	0.277315	-1.35845	0.174322	0.284908	0.541606	85
Habitus and growth type	SLA	Nardus grasslands and heathlands	interval	unweighted	increasing	0.629881	0.20539	2.58876	0.00963212	0.532242	0.717939	103
Habitus and growth type	SLA	Nardus grasslands and heathlands	lm	unweighted	increasing	0.603063	0.300327	1.39263	0.163731	0.457506	0.732408	74
Habitus and growth type	SLA	Nardus grasslands and heathlands	interval	weighted	increasing	0.550718	0.224135	0.908266	0.363738	0.441341	0.655402	105
Habitus and growth type	SLA	Nardus grasslands and heathlands	lm	weighted	increasing	0.572621	0.332146	0.8808	0.378426	0.411337	0.719816	75
Habitus and growth type	SLA	Sand and shallow-soil vegetation	interval	unweighted	increasing	0.52813	0.195379	0.576512	0.564269	0.432834	0.621419	108
Habitus and growth type	SLA	Sand and shallow-soil vegetation	lm	unweighted	decreasing	0.47922	0.311325	-0.267137	0.789364	0.333288	0.628788	63
Habitus and growth type	SLA	Sand and shallow-soil vegetation	interval	weighted	decreasing	0.482668	0.211962	-0.327205	0.743513	0.381121	0.585667	110
Habitus and growth type	SLA	Sand and shallow-soil vegetation	lm	weighted	decreasing	0.356508	0.34287	-1.72238	0.0850008	0.220533	0.520354	63
Habitus and growth type	SLA	Dry grasslands	interval	unweighted	increasing	0.509595	0.0753108	0.509673	0.610281	0.472721	0.546364	741
Habitus and growth type	SLA	Dry grasslands	lm	unweighted	increasing	0.603395	0.227102	1.84776	0.064637	0.49363	0.703651	364
Habitus and growth type	SLA	Dry grasslands	interval	weighted	decreasing	0.488837	0.105515	-0.423243	0.672118	0.437463	0.540448	742
Habitus and growth type	SLA	Dry grasslands	lm	weighted	increasing	0.523489	0.263425	0.356929	0.721145	0.395971	0.648016	364
Habitus and growth type	SLA	Ruderal and weed vegetation	interval	unweighted	increasing	0.505153	0.180579	0.114137	0.909129	0.417434	0.592555	127
Habitus and growth type	SLA	Ruderal and weed vegetation	lm	unweighted	increasing	0.616659	0.336217	1.41395	0.157378	0.454233	0.756644	42
Habitus and growth type	SLA	Ruderal and weed vegetation	interval	weighted	decreasing	0.444466	0.216774	-1.02898	0.303488	0.343457	0.550283	127
Habitus and growth type	SLA	Ruderal and weed vegetation	lm	weighted	decreasing	0.496412	0.383654	-0.0374099	0.970158	0.31728	0.67647	42
Leaf life span	Overwintering green	All habitats	interval	unweighted	increasing	0.508541	0.133176	0.25655	0.797526	0.443528	0.573265	971
Leaf life span	Overwintering green	All habitats	lm	unweighted	increasing	0.587625	0.308227	1.149	0.250554	0.437833	0.722775	451
Leaf life span	Overwintering green	All habitats	interval	weighted	increasing	0.532508	0.119028	1.094	0.273955	0.474254	0.589889	989
Leaf life span	Overwintering green	All habitats	lm	weighted	increasing	0.609942	0.369984	1.20835	0.226913	0.430923	0.763547	452
Leaf life span	Overwintering green	Alpine and subalpine vegetation	interval	unweighted	increasing	1	6.71089e+07	7.50983e-07	0.999999	0	1	1
Leaf life span	Overwintering green	Alpine and subalpine vegetation	lm	unweighted	increasing	1	5.09917e+07	1.05055e-06	0.999999	0	1	1
Leaf life span	Overwintering green	Alpine and subalpine vegetation	interval	weighted	increasing	1	67108864	7.81563e-07	0.999999	0	1	1
Leaf life span	Overwintering green	Alpine and subalpine vegetation	lm	weighted	increasing	1	5.09917e+07	9.81032e-07	0.999999	0	1	1
Leaf life span	Overwintering green	Wetland vegetation	interval	unweighted	increasing	0.556093	0.326185	0.690781	0.489703	0.397956	0.703628	71
Leaf life span	Overwintering green	Wetland vegetation	lm	unweighted	increasing	0.764091	0.619049	1.89846	0.0576355	0.490483	0.91595	30
Leaf life span	Overwintering green	Wetland vegetation	interval	weighted	increasing	0.566032	0.308878	0.860151	0.389706	0.41588	0.704969	73
Leaf life span	Overwintering green	Wetland vegetation	lm	weighted	increasing	0.885075	0.768053	2.65788	0.00786346	0.630889	0.971989	30
Leaf life span	Overwintering green	Spring and mire vegetation	interval	unweighted	decreasing	0.465373	0.855631	-0.16214	0.871196	0.139946	0.823214	6
Leaf life span	Overwintering green	Spring and mire vegetation	lm	unweighted	increasing	0.512332	0.963507	0.0512065	0.959161	0.137158	0.874108	4
Leaf life span	Overwintering green	Spring and mire vegetation	interval	weighted	decreasing	0.474041	0.847427	-0.122642	0.90239	0.146183	0.825922	6
Leaf life span	Overwintering green	Spring and mire vegetation	lm	weighted	decreasing	0.439806	1.14594	-0.211138	0.83278	0.0767072	0.881221	4
Leaf life span	Overwintering green	Wet meadows	interval	unweighted	decreasing	0.486598	0.245336	-0.218561	0.826992	0.369475	0.605212	117
Leaf life span	Overwintering green	Wet meadows	lm	unweighted	increasing	0.535629	0.436415	0.327118	0.743579	0.329025	0.730688	46
Leaf life span	Overwintering green	Wet meadows	interval	weighted	increasing	0.531698	0.232246	0.546664	0.584609	0.41867	0.641563	117
Leaf life span	Overwintering green	Wet meadows	lm	weighted	increasing	0.612519	0.533021	0.859088	0.390292	0.357372	0.817964	46
Leaf life span	Overwintering green	Mesic meadows and pastures	interval	unweighted	decreasing	0.430636	0.24897	-1.12165	0.262009	0.317079	0.55199	112
Leaf life span	Overwintering green	Mesic meadows and pastures	lm	unweighted	decreasing	0.370638	0.418754	-1.26442	0.20608	0.205834	0.572305	41
Leaf life span	Overwintering green	Mesic meadows and pastures	interval	weighted	increasing	0.507863	0.231941	0.135607	0.892132	0.395765	0.619175	118
Leaf life span	Overwintering green	Mesic meadows and pastures	lm	weighted	decreasing	0.381134	0.507001	-0.956092	0.339026	0.185663	0.624564	41
Leaf life span	Overwintering green	Nardus grasslands and heathlands	interval	unweighted	increasing	0.554923	0.86425	0.255232	0.798544	0.186439	0.871522	9
Leaf life span	Overwintering green	Nardus grasslands and heathlands	lm	unweighted	increasing	0.623276	0.86893	0.579424	0.562303	0.231548	0.900836	9
Leaf life span	Overwintering green	Nardus grasslands and heathlands	interval	weighted	increasing	0.653691	0.84125	0.755191	0.450135	0.266292	0.907554	9
Leaf life span	Overwintering green	Nardus grasslands and heathlands	lm	weighted	increasing	0.725701	0.928731	1.04758	0.294834	0.299986	0.942307	9
Leaf life span	Overwintering green	Sand and shallow-soil vegetation	interval	unweighted	increasing	0.524266	0.269036	0.361067	0.718049	0.394088	0.651228	96
Leaf life span	Overwintering green	Sand and shallow-soil vegetation	lm	unweighted	increasing	0.604696	0.465435	0.913279	0.361096	0.380562	0.792047	55
Leaf life span	Overwintering green	Sand and shallow-soil vegetation	interval	weighted	decreasing	0.495823	0.251013	-0.0665624	0.94693	0.375502	0.61663	97
Leaf life span	Overwintering green	Sand and shallow-soil vegetation	lm	weighted	increasing	0.503677	0.533005	0.0275956	0.977985	0.263091	0.742572	55
Leaf life span	Overwintering green	Dry grasslands	interval	unweighted	increasing	0.544142	0.173985	1.01749	0.30892	0.459098	0.626687	448
Leaf life span	Overwintering green	Dry grasslands	lm	unweighted	increasing	0.646131	0.370948	1.62307	0.104575	0.468798	0.790695	228
Leaf life span	Overwintering green	Dry grasslands	interval	weighted	increasing	0.558204	0.158077	1.47951	0.139005	0.481022	0.632673	454
Leaf life span	Overwintering green	Dry grasslands	lm	weighted	increasing	0.637971	0.466788	1.21376	0.224839	0.41379	0.814793	229
Leaf life span	Overwintering green	Ruderal and weed vegetation	interval	unweighted	decreasing	0.410813	0.281644	-1.28036	0.200417	0.286464	0.547706	111
Leaf life span	Overwintering green	Ruderal and weed vegetation	lm	unweighted	increasing	0.554354	0.482235	0.452636	0.650811	0.325879	0.761957	37
Leaf life span	Overwintering green	Ruderal and weed vegetation	interval	weighted	decreasing	0.438806	0.264326	-0.930697	0.35201	0.317762	0.567599	114
Leaf life span	Overwintering green	Ruderal and weed vegetation	lm	weighted	increasing	0.663375	0.576607	1.17649	0.239401	0.388943	0.85918	37
Leaf life span	Spring green	All habitats	interval	unweighted	increasing	0.518598	0.124926	0.595757	0.551337	0.457497	0.579148	355
Leaf life span	Spring green	All habitats	lm	unweighted	increasing	0.735889	0.669605	1.53032	0.125937	0.42857	0.911904	163
Leaf life span	Spring green	All habitats	interval	weighted	increasing	0.528455	0.1529	0.745213	0.456143	0.453699	0.601956	374
Leaf life span	Spring green	All habitats	lm	weighted	increasing	0.657568	0.583709	1.11781	0.263647	0.379523	0.857725	163
Leaf life span	Spring green	Alpine and subalpine vegetation	interval	unweighted	increasing	1	4.74531e+07	1.08313e-06	0.999999	0	1	2
Leaf life span	Spring green	Alpine and subalpine vegetation	lm	unweighted	increasing	1	3.60566e+07	1.01659e-06	0.999999	0	1	2
Leaf life span	Spring green	Alpine and subalpine vegetation	interval	weighted	increasing	1	4.74531e+07	1.28728e-06	0.999999	0	1	2
Leaf life span	Spring green	Alpine and subalpine vegetation	lm	weighted	increasing	1	3.60566e+07	9.25389e-07	0.999999	0	1	2
Leaf life span	Spring green	Wetland vegetation	interval	unweighted	increasing	0.668286	1.24365	0.563215	0.573288	0.149686	0.958431	3
Leaf life span	Spring green	Wetland vegetation	lm	unweighted	decreasing	0.00128355	3.85644	-1.72616	0.0843182	6.7044e-07	0.711287	2
Leaf life span	Spring green	Wetland vegetation	interval	weighted	increasing	0.671355	1.27638	0.559645	0.575721	0.143399	0.961431	3
Leaf life span	Spring green	Wetland vegetation	lm	weighted	decreasing	0.00784069	3.28819	-1.4721	0.140993	1.25561e-05	0.832602	2
Leaf life span	Spring green	Spring and mire vegetation	interval	unweighted	decreasing	0.498314	1.02581	-0.00657505	0.994754	0.1174	0.881195	4
Leaf life span	Spring green	Spring and mire vegetation	lm	unweighted	increasing	1	3.5125e+07	1.17341e-06	0.999999	0	1	2
Leaf life span	Spring green	Spring and mire vegetation	interval	weighted	decreasing	0.495176	1.07045	-0.0180282	0.985616	0.107423	0.88882	4
Leaf life span	Spring green	Spring and mire vegetation	lm	weighted	increasing	1	3.5125e+07	1.05969e-06	0.999999	0	1	2
Leaf life span	Spring green	Wet meadows	interval	unweighted	decreasing	0.484631	0.286077	-0.214967	0.829793	0.349282	0.622272	62
Leaf life span	Spring green	Wet meadows	lm	unweighted	decreasing	0.00539263	2.50159	-2.0856	0.0370152	4.02505e-05	0.42207	27
Leaf life span	Spring green	Wet meadows	interval	weighted	decreasing	0.470139	0.330267	-0.362087	0.717287	0.317151	0.628953	66
Leaf life span	Spring green	Wet meadows	lm	weighted	decreasing	0.0697754	1.69787	-1.52552	0.127129	0.00268358	0.676476	27
Leaf life span	Spring green	Mesic meadows and pastures	interval	unweighted	decreasing	0.465675	0.324805	-0.423375	0.672022	0.315588	0.622246	45
Leaf life span	Spring green	Mesic meadows and pastures	lm	unweighted	decreasing	0.254054	2.27792	-0.472845	0.636324	0.00390435	0.967313	12
Leaf life span	Spring green	Mesic meadows and pastures	interval	weighted	increasing	0.505088	0.356327	0.0571206	0.954449	0.3367	0.67233	52
Leaf life span	Spring green	Mesic meadows and pastures	lm	weighted	decreasing	0.494278	1.35463	-0.0168956	0.98652	0.0642892	0.932902	12
Leaf life span	Spring green	Nardus grasslands and heathlands	interval	unweighted	decreasing	0.462239	0.669482	-0.226041	0.821169	0.187934	0.761484	10
Leaf life span	Spring green	Nardus grasslands and heathlands	lm	unweighted	decreasing	0.00159509	3.23336	-1.9915	0.0464263	2.8264e-06	0.474533	4
Leaf life span	Spring green	Nardus grasslands and heathlands	interval	weighted	decreasing	0.411448	0.69349	-0.516206	0.60571	0.152232	0.731301	11
Leaf life span	Spring green	Nardus grasslands and heathlands	lm	weighted	decreasing	0.082157	2.27535	-1.06067	0.288841	0.00103429	0.885564	4
Leaf life span	Spring green	Sand and shallow-soil vegetation	interval	unweighted	increasing	0.548055	0.382024	0.504722	0.613754	0.364488	0.719416	33
Leaf life span	Spring green	Sand and shallow-soil vegetation	lm	unweighted	increasing	0.990219	2.19195	2.10655	0.0351568	0.579642	0.999865	8
Leaf life span	Spring green	Sand and shallow-soil vegetation	interval	weighted	increasing	0.593768	0.41358	0.917755	0.358747	0.393879	0.766771	34
Leaf life span	Spring green	Sand and shallow-soil vegetation	lm	weighted	increasing	0.99168	1.5699	3.04528	0.00232465	0.846034	0.999613	8
Leaf life span	Spring green	Dry grasslands	interval	unweighted	increasing	0.535325	0.182155	0.777015	0.43715	0.446337	0.62212	192
Leaf life span	Spring green	Dry grasslands	lm	unweighted	increasing	0.971811	2.00507	1.76565	0.0774551	0.403809	0.99943	102
Leaf life span	Spring green	Dry grasslands	interval	weighted	increasing	0.554975	0.227923	0.968709	0.33269	0.443757	0.660946	197
Leaf life span	Spring green	Dry grasslands	lm	weighted	increasing	0.777237	1.18084	1.05826	0.289935	0.256401	0.972456	102
Leaf life span	Spring green	Ruderal and weed vegetation	interval	unweighted	increasing	0.509022	1.01464	0.0355725	0.971623	0.124274	0.883371	4
Leaf life span	Spring green	Ruderal and weed vegetation	lm	unweighted	increasing	0.909675	2.3719	0.973764	0.330174	0.0879309	0.99905	4
Leaf life span	Spring green	Ruderal and weed vegetation	interval	weighted	decreasing	0.387658	0.970237	-0.47119	0.637505	0.0863692	0.809145	5
Leaf life span	Spring green	Ruderal and weed vegetation	lm	weighted	decreasing	0.133167	3.42041	-0.547666	0.583922	0.00018833	0.992082	4
Leaf life span	Summer green	All habitats	interval	unweighted	increasing	0.527105	0.0477326	2.27366	0.0229866	0.503743	0.550349	2605
Leaf life span	Summer green	All habitats	lm	unweighted	increasing	0.516645	0.183584	0.362792	0.71676	0.427217	0.605019	1138
Leaf life span	Summer green	All habitats	interval	weighted	increasing	0.527327	0.0697162	1.56946	0.116541	0.493194	0.561206	2732
Leaf life span	Summer green	All habitats	lm	weighted	increasing	0.520786	0.204944	0.405933	0.684792	0.421044	0.618899	1147
Leaf life span	Summer green	Alpine and subalpine vegetation	interval	unweighted	decreasing	0.371476	0.241969	-2.17337	0.0297522	0.268914	0.487093	93
Leaf life span	Summer green	Alpine and subalpine vegetation	lm	unweighted	decreasing	0.411155	0.353499	-1.01611	0.309578	0.258834	0.582648	73
Leaf life span	Summer green	Alpine and subalpine vegetation	interval	weighted	increasing	0.566186	0.277771	0.958735	0.337692	0.430917	0.692265	98
Leaf life span	Summer green	Alpine and subalpine vegetation	lm	weighted	increasing	0.648716	0.365793	1.67691	0.0935609	0.474138	0.790897	73
Leaf life span	Summer green	Wetland vegetation	interval	unweighted	increasing	0.523229	0.173441	0.536111	0.591882	0.438573	0.606571	153
Leaf life span	Summer green	Wetland vegetation	lm	unweighted	increasing	0.549075	0.340293	0.578723	0.562776	0.38461	0.703474	76
Leaf life span	Summer green	Wetland vegetation	interval	weighted	increasing	0.534765	0.198529	0.701577	0.482943	0.437866	0.629108	161
Leaf life span	Summer green	Wetland vegetation	lm	weighted	decreasing	0.441102	0.356935	-0.663119	0.507254	0.281654	0.613699	77
Leaf life span	Summer green	Spring and mire vegetation	interval	unweighted	increasing	0.534585	0.116541	1.18894	0.234463	0.477551	0.590729	388
Leaf life span	Summer green	Spring and mire vegetation	lm	unweighted	increasing	0.613341	0.279378	1.65145	0.0986464	0.478465	0.732815	145
Leaf life span	Summer green	Spring and mire vegetation	interval	weighted	increasing	0.519077	0.145121	0.526067	0.598841	0.448165	0.589228	424
Leaf life span	Summer green	Spring and mire vegetation	lm	weighted	increasing	0.587486	0.2888	1.22432	0.220833	0.447085	0.714965	149
Leaf life span	Summer green	Wet meadows	interval	unweighted	increasing	0.538152	0.0904678	1.69017	0.0909961	0.493898	0.581813	661
Leaf life span	Summer green	Wet meadows	lm	unweighted	increasing	0.525857	0.251399	0.411773	0.680506	0.403907	0.644798	218
Leaf life span	Summer green	Wet meadows	interval	weighted	increasing	0.533103	0.119816	1.10676	0.268398	0.474465	0.590841	700
Leaf life span	Summer green	Wet meadows	lm	weighted	increasing	0.529904	0.264499	0.452769	0.650715	0.401636	0.654339	219
Leaf life span	Summer green	Mesic meadows and pastures	interval	unweighted	increasing	0.519038	0.132258	0.576049	0.564582	0.454369	0.583075	254
Leaf life span	Summer green	Mesic meadows and pastures	lm	unweighted	increasing	0.568306	0.264068	1.04119	0.297789	0.439641	0.688369	85
Leaf life span	Summer green	Mesic meadows and pastures	interval	weighted	increasing	0.565827	0.148653	1.78164	0.0748075	0.493373	0.635573	268
Leaf life span	Summer green	Mesic meadows and pastures	lm	weighted	increasing	0.665394	0.280835	2.44779	0.0143735	0.534196	0.77519	85
Leaf life span	Summer green	Nardus grasslands and heathlands	interval	unweighted	increasing	0.590335	0.214097	1.70647	0.0879211	0.486435	0.686751	100
Leaf life span	Summer green	Nardus grasslands and heathlands	lm	unweighted	increasing	0.626003	0.312805	1.64673	0.0996138	0.475524	0.755505	72
Leaf life span	Summer green	Nardus grasslands and heathlands	interval	weighted	increasing	0.634305	0.235871	2.33489	0.0195491	0.522094	0.733613	105
Leaf life span	Summer green	Nardus grasslands and heathlands	lm	weighted	increasing	0.705635	0.330036	2.64903	0.00807239	0.55661	0.820706	75
Leaf life span	Summer green	Sand and shallow-soil vegetation	interval	unweighted	decreasing	0.480567	0.203494	-0.382186	0.702324	0.383052	0.579585	105
Leaf life span	Summer green	Sand and shallow-soil vegetation	lm	unweighted	decreasing	0.430113	0.32722	-0.859937	0.389824	0.284402	0.589029	63
Leaf life span	Summer green	Sand and shallow-soil vegetation	interval	weighted	increasing	0.521473	0.223163	0.385122	0.700147	0.413032	0.627928	107
Leaf life span	Summer green	Sand and shallow-soil vegetation	lm	weighted	decreasing	0.449878	0.343727	-0.585244	0.558384	0.294245	0.615982	63
Leaf life span	Summer green	Dry grasslands	interval	unweighted	increasing	0.535054	0.0875625	1.60397	0.108721	0.492208	0.57739	728
Leaf life span	Summer green	Dry grasslands	lm	unweighted	decreasing	0.482775	0.247886	-0.278058	0.780968	0.364757	0.602746	364
Leaf life span	Summer green	Dry grasslands	interval	weighted	increasing	0.502581	0.121675	0.0848462	0.932384	0.443208	0.561882	742
Leaf life span	Summer green	Dry grasslands	lm	weighted	decreasing	0.452795	0.263186	-0.719575	0.471787	0.330657	0.580896	364
Leaf life span	Summer green	Ruderal and weed vegetation	interval	unweighted	increasing	0.531556	0.19975	0.632742	0.526902	0.434107	0.626655	123
Leaf life span	Summer green	Ruderal and weed vegetation	lm	unweighted	decreasing	0.306415	0.36099	-2.26304	0.0236334	0.178806	0.472676	42
Leaf life span	Summer green	Ruderal and weed vegetation	interval	weighted	decreasing	0.486839	0.224549	-0.234503	0.814594	0.379242	0.595669	127
Leaf life span	Summer green	Ruderal and weed vegetation	lm	weighted	decreasing	0.314911	0.375716	-2.06874	0.0385704	0.180399	0.489784	42
Leaf life span	Evergreen	All habitats	interval	unweighted	decreasing	0.462405	0.0604518	-2.49228	0.0126927	0.433117	0.491956	2600
Leaf life span	Evergreen	All habitats	lm	unweighted	decreasing	0.399517	0.212436	-1.91812	0.0550954	0.304948	0.502222	1144
Leaf life span	Evergreen	All habitats	interval	weighted	decreasing	0.47008	0.0704474	-1.70087	0.0889677	0.435881	0.504563	2731
Leaf life span	Evergreen	All habitats	lm	weighted	decreasing	0.472442	0.175552	-0.628563	0.529635	0.38831	0.558168	1147
Leaf life span	Evergreen	Alpine and subalpine vegetation	interval	unweighted	increasing	0.625952	0.267647	1.92376	0.0543848	0.497577	0.738747	93
Leaf life span	Evergreen	Alpine and subalpine vegetation	lm	unweighted	increasing	0.560056	0.374374	0.644777	0.519072	0.379335	0.726144	73
Leaf life span	Evergreen	Alpine and subalpine vegetation	interval	weighted	decreasing	0.441631	0.277631	-0.844812	0.398216	0.314602	0.576788	98
Leaf life span	Evergreen	Alpine and subalpine vegetation	lm	weighted	decreasing	0.370466	0.346201	-1.53153	0.125638	0.22992	0.537013	73
Leaf life span	Evergreen	Wetland vegetation	interval	unweighted	increasing	0.502656	0.188082	0.0564786	0.954961	0.411441	0.593694	150
Leaf life span	Evergreen	Wetland vegetation	lm	unweighted	decreasing	0.364335	0.361416	-1.54005	0.123549	0.220122	0.537869	73
Leaf life span	Evergreen	Wetland vegetation	interval	weighted	decreasing	0.459703	0.19854	-0.813635	0.415854	0.365709	0.556654	159
Leaf life span	Evergreen	Wetland vegetation	lm	weighted	increasing	0.535373	0.334659	0.423507	0.671925	0.374212	0.689472	73
Leaf life span	Evergreen	Spring and mire vegetation	interval	unweighted	decreasing	0.448741	0.132962	-1.54751	0.12174	0.385478	0.513707	389
Leaf life span	Evergreen	Spring and mire vegetation	lm	unweighted	decreasing	0.349427	0.301063	-2.06455	0.038966	0.229413	0.492129	152
Leaf life span	Evergreen	Spring and mire vegetation	interval	weighted	decreasing	0.481194	0.144426	-0.521105	0.602293	0.411364	0.551766	424
Leaf life span	Evergreen	Spring and mire vegetation	lm	weighted	decreasing	0.42163	0.263386	-1.20009	0.230105	0.303156	0.549869	153
Leaf life span	Evergreen	Wet meadows	interval	unweighted	decreasing	0.443618	0.105764	-2.14149	0.0322345	0.393223	0.4952	661
Leaf life span	Evergreen	Wet meadows	lm	unweighted	decreasing	0.420632	0.274845	-1.16495	0.244038	0.297576	0.55441	219
Leaf life span	Evergreen	Wet meadows	interval	weighted	decreasing	0.471668	0.119564	-0.948853	0.342696	0.413918	0.530186	700
Leaf life span	Evergreen	Wet meadows	lm	weighted	decreasing	0.479811	0.239018	-0.338042	0.735332	0.366035	0.595722	219
Leaf life span	Evergreen	Mesic meadows and pastures	interval	unweighted	decreasing	0.468783	0.140689	-0.8887	0.374165	0.401126	0.537608	254
Leaf life span	Evergreen	Mesic meadows and pastures	lm	unweighted	decreasing	0.373295	0.287151	-1.8043	0.0711841	0.253334	0.511173	85
Leaf life span	Evergreen	Mesic meadows and pastures	interval	weighted	decreasing	0.428815	0.148836	-1.9262	0.054079	0.3593	0.501256	268
Leaf life span	Evergreen	Mesic meadows and pastures	lm	weighted	decreasing	0.368822	0.256907	-2.09131	0.0365002	0.260995	0.491565	85
Leaf life span	Evergreen	Nardus grasslands and heathlands	interval	unweighted	decreasing	0.395456	0.229252	-1.8514	0.0641122	0.294472	0.506222	100
Leaf life span	Evergreen	Nardus grasslands and heathlands	lm	unweighted	decreasing	0.321648	0.339062	-2.2008	0.02775	0.196114	0.479597	74
Leaf life span	Evergreen	Nardus grasslands and heathlands	interval	weighted	decreasing	0.383332	0.235408	-2.0196	0.0434244	0.281543	0.49649	105
Leaf life span	Evergreen	Nardus grasslands and heathlands	lm	weighted	decreasing	0.311967	0.309624	-2.55451	0.0106336	0.198167	0.454108	75
Leaf life span	Evergreen	Sand and shallow-soil vegetation	interval	unweighted	decreasing	0.443386	0.213921	-1.06316	0.287708	0.343731	0.547815	107
Leaf life span	Evergreen	Sand and shallow-soil vegetation	lm	unweighted	decreasing	0.401841	0.361194	-1.10135	0.270745	0.248668	0.576916	63
Leaf life span	Evergreen	Sand and shallow-soil vegetation	interval	weighted	decreasing	0.437486	0.223988	-1.12225	0.261756	0.333949	0.546772	108
Leaf life span	Evergreen	Sand and shallow-soil vegetation	lm	weighted	increasing	0.506823	0.31812	0.0857945	0.93163	0.355211	0.65719	63
Leaf life span	Evergreen	Dry grasslands	interval	unweighted	decreasing	0.450284	0.104818	-1.90353	0.0569718	0.40012	0.501479	724
Leaf life span	Evergreen	Dry grasslands	lm	unweighted	decreasing	0.377878	0.275312	-1.81092	0.070154	0.261504	0.510257	363
Leaf life span	Evergreen	Dry grasslands	interval	weighted	decreasing	0.491555	0.120924	-0.279384	0.77995	0.432713	0.550632	742
Leaf life span	Evergreen	Dry grasslands	lm	weighted	increasing	0.51108	0.234569	0.188976	0.850112	0.397614	0.623416	364
Leaf life span	Evergreen	Ruderal and weed vegetation	interval	unweighted	increasing	0.5878	0.217756	1.6297	0.103165	0.482028	0.68604	122
Leaf life span	Evergreen	Ruderal and weed vegetation	lm	unweighted	increasing	0.730062	0.39859	2.49614	0.0125552	0.553226	0.855222	42
Leaf life span	Evergreen	Ruderal and weed vegetation	interval	weighted	increasing	0.538839	0.22358	0.696259	0.486266	0.429831	0.644255	127
Leaf life span	Evergreen	Ruderal and weed vegetation	lm	weighted	increasing	0.697975	0.349967	2.39358	0.016685	0.537865	0.821068	42
Leaf anatomy	Succulent	All habitats	interval	unweighted	decreasing	0.438317	0.119112	-2.08205	0.0373382	0.381909	0.496365	595
Leaf anatomy	Succulent	All habitats	lm	unweighted	decreasing	0.443295	0.258242	-0.882115	0.377715	0.32433	0.569141	323
Leaf anatomy	Succulent	All habitats	interval	weighted	decreasing	0.456356	0.136782	-1.27956	0.200699	0.391	0.52325	625
Leaf anatomy	Succulent	All habitats	lm	weighted	decreasing	0.426344	0.22961	-1.29255	0.196167	0.321517	0.538236	324
Leaf anatomy	Succulent	Alpine and subalpine vegetation	interval	unweighted	decreasing	0.354877	0.408025	-1.46479	0.142979	0.198232	0.55034	63
Leaf anatomy	Succulent	Alpine and subalpine vegetation	lm	unweighted	decreasing	0.354699	0.474752	-1.26055	0.207473	0.178148	0.582258	50
Leaf anatomy	Succulent	Alpine and subalpine vegetation	interval	weighted	decreasing	0.353742	0.368607	-1.63489	0.102072	0.209973	0.52992	66
Leaf anatomy	Succulent	Alpine and subalpine vegetation	lm	weighted	decreasing	0.321115	0.452781	-1.65346	0.098238	0.162998	0.53464	50
Leaf anatomy	Succulent	Wetland vegetation	interval	unweighted	increasing	0.783311	1.12352	1.14378	0.252714	0.28557	0.970319	6
Leaf anatomy	Succulent	Wetland vegetation	lm	unweighted	increasing	1	2.68594e+07	1.65044e-06	0.999999	0	1	4
Leaf anatomy	Succulent	Wetland vegetation	interval	weighted	increasing	0.87283	1.10051	1.75029	0.0800679	0.442568	0.983426	8
Leaf anatomy	Succulent	Wetland vegetation	lm	weighted	increasing	1	2.37642e+07	2.28704e-06	0.999998	0	1	5
Leaf anatomy	Succulent	Spring and mire vegetation	interval	unweighted	decreasing	0.407589	0.319669	-1.16978	0.24209	0.268846	0.562816	80
Leaf anatomy	Succulent	Spring and mire vegetation	lm	unweighted	decreasing	0.48897	0.449436	-0.0981862	0.921784	0.283939	0.69778	60
Leaf anatomy	Succulent	Spring and mire vegetation	interval	weighted	decreasing	0.48928	0.295771	-0.144997	0.884713	0.349193	0.631071	93
Leaf anatomy	Succulent	Spring and mire vegetation	lm	weighted	increasing	0.507302	0.411975	0.0708997	0.943478	0.314698	0.697763	60
Leaf anatomy	Succulent	Wet meadows	interval	unweighted	increasing	0.522214	0.585366	0.151894	0.879271	0.257619	0.774904	15
Leaf anatomy	Succulent	Wet meadows	lm	unweighted	increasing	0.520731	0.599447	0.138415	0.889912	0.251257	0.778659	11
Leaf anatomy	Succulent	Wet meadows	interval	weighted	increasing	0.546476	0.567412	0.328582	0.742471	0.283805	0.785591	15
Leaf anatomy	Succulent	Wet meadows	lm	weighted	increasing	0.547892	0.595233	0.322826	0.746827	0.273989	0.795563	11
Leaf anatomy	Succulent	Mesic meadows and pastures	interval	unweighted	decreasing	0.264406	0.43821	-2.33493	0.019547	0.132152	0.459014	33
Leaf anatomy	Succulent	Mesic meadows and pastures	lm	unweighted	decreasing	0.282009	0.55257	-1.69122	0.0907941	0.117374	0.537056	20
Leaf anatomy	Succulent	Mesic meadows and pastures	interval	weighted	decreasing	0.391711	0.409617	-1.07448	0.282608	0.223921	0.589696	38
Leaf anatomy	Succulent	Mesic meadows and pastures	lm	weighted	decreasing	0.373169	0.52362	-0.990503	0.321928	0.175821	0.624251	20
Leaf anatomy	Succulent	Nardus grasslands and heathlands	interval	unweighted	decreasing	0.334508	0.449675	-1.52969	0.126093	0.172329	0.54822	36
Leaf anatomy	Succulent	Nardus grasslands and heathlands	lm	unweighted	decreasing	0.393178	0.507929	-0.8544	0.392883	0.193177	0.636811	25
Leaf anatomy	Succulent	Nardus grasslands and heathlands	interval	weighted	decreasing	0.483385	0.422582	-0.157331	0.874984	0.290134	0.681736	37
Leaf anatomy	Succulent	Nardus grasslands and heathlands	lm	weighted	decreasing	0.315188	0.492102	-1.57686	0.114829	0.149252	0.546993	25
Leaf anatomy	Succulent	Sand and shallow-soil vegetation	interval	unweighted	decreasing	0.417291	0.319975	-1.04353	0.296701	0.276669	0.572788	56
Leaf anatomy	Succulent	Sand and shallow-soil vegetation	lm	unweighted	decreasing	0.190332	0.599221	-2.41623	0.0156823	0.0677167	0.432072	24
Leaf anatomy	Succulent	Sand and shallow-soil vegetation	interval	weighted	decreasing	0.330728	0.329994	-2.13608	0.0326729	0.205597	0.485475	56
Leaf anatomy	Succulent	Sand and shallow-soil vegetation	lm	weighted	decreasing	0.130612	0.554083	-3.42107	0.000623762	0.048267	0.307982	24
Leaf anatomy	Succulent	Dry grasslands	interval	unweighted	decreasing	0.494242	0.19814	-0.116244	0.907459	0.398582	0.590326	300
Leaf anatomy	Succulent	Dry grasslands	lm	unweighted	increasing	0.517429	0.360206	0.193625	0.846469	0.346096	0.68476	123
Leaf anatomy	Succulent	Dry grasslands	interval	weighted	decreasing	0.466963	0.20048	-0.660128	0.509172	0.371619	0.564782	305
Leaf anatomy	Succulent	Dry grasslands	lm	weighted	decreasing	0.440804	0.304747	-0.780648	0.43501	0.302548	0.588893	123
Leaf anatomy	Succulent	Ruderal and weed vegetation	interval	unweighted	decreasing	0.498982	0.846867	-0.00480743	0.996164	0.159239	0.839668	6
Leaf anatomy	Succulent	Ruderal and weed vegetation	lm	unweighted	increasing	0.536182	0.764365	0.189677	0.849563	0.205357	0.837958	6
Leaf anatomy	Succulent	Ruderal and weed vegetation	interval	weighted	increasing	0.559549	0.803037	0.298033	0.765678	0.208401	0.859755	7
Leaf anatomy	Succulent	Ruderal and weed vegetation	lm	weighted	increasing	0.698642	0.846629	0.993161	0.320631	0.306077	0.924156	6
Leaf anatomy	Scleromorphic	All habitats	interval	unweighted	decreasing	0.467688	0.0584251	-2.21532	0.0267383	0.439315	0.49627	2587
Leaf anatomy	Scleromorphic	All habitats	lm	unweighted	decreasing	0.4146	0.113421	-3.0416	0.00235322	0.361864	0.469368	1128
Leaf anatomy	Scleromorphic	All habitats	interval	weighted	decreasing	0.484052	0.0393566	-1.6214	0.104931	0.464821	0.503331	2715
Leaf anatomy	Scleromorphic	All habitats	lm	weighted	decreasing	0.437345	0.103462	-2.43516	0.0148853	0.388238	0.487711	1134
Leaf anatomy	Scleromorphic	Alpine and subalpine vegetation	interval	unweighted	increasing	0.503575	0.258044	0.0554177	0.955806	0.37955	0.627161	90
Leaf anatomy	Scleromorphic	Alpine and subalpine vegetation	lm	unweighted	decreasing	0.459437	0.301082	-0.54008	0.589142	0.320229	0.605277	69
Leaf anatomy	Scleromorphic	Alpine and subalpine vegetation	interval	weighted	decreasing	0.457416	0.207063	-0.824621	0.409587	0.359719	0.558503	94
Leaf anatomy	Scleromorphic	Alpine and subalpine vegetation	lm	weighted	decreasing	0.360833	0.285542	-2.00234	0.0452484	0.243902	0.496975	70
Leaf anatomy	Scleromorphic	Wetland vegetation	interval	unweighted	decreasing	0.492391	0.188174	-0.161752	0.871501	0.401492	0.583796	141
Leaf anatomy	Scleromorphic	Wetland vegetation	lm	unweighted	decreasing	0.378589	0.255148	-1.94216	0.0521173	0.269803	0.501135	66
Leaf anatomy	Scleromorphic	Wetland vegetation	interval	weighted	increasing	0.519995	0.163435	0.489629	0.624396	0.440211	0.598771	150
Leaf anatomy	Scleromorphic	Wetland vegetation	lm	weighted	decreasing	0.480571	0.239647	-0.324457	0.745592	0.366455	0.596751	66
Leaf anatomy	Scleromorphic	Spring and mire vegetation	interval	unweighted	decreasing	0.481623	0.126886	-0.579591	0.56219	0.420131	0.543676	392
Leaf anatomy	Scleromorphic	Spring and mire vegetation	lm	unweighted	decreasing	0.446842	0.197978	-1.07809	0.280992	0.354008	0.543537	147
Leaf anatomy	Scleromorphic	Spring and mire vegetation	interval	weighted	increasing	0.530363	0.0968606	1.25543	0.209321	0.482946	0.577238	428
Leaf anatomy	Scleromorphic	Spring and mire vegetation	lm	weighted	increasing	0.507392	0.182027	0.162441	0.870959	0.418922	0.5954	153
Leaf anatomy	Scleromorphic	Wet meadows	interval	unweighted	increasing	0.503282	0.10071	0.130361	0.896281	0.454065	0.552436	664
Leaf anatomy	Scleromorphic	Wet meadows	lm	unweighted	decreasing	0.464755	0.17337	-0.814535	0.415339	0.382013	0.549483	217
Leaf anatomy	Scleromorphic	Wet meadows	interval	weighted	decreasing	0.497863	0.0757719	-0.112819	0.910174	0.460816	0.534933	697
Leaf anatomy	Scleromorphic	Wet meadows	lm	weighted	decreasing	0.430913	0.157349	-1.76758	0.0771312	0.357432	0.507567	217
Leaf anatomy	Scleromorphic	Mesic meadows and pastures	interval	unweighted	increasing	0.519592	0.139364	0.562604	0.573705	0.451468	0.586995	249
Leaf anatomy	Scleromorphic	Mesic meadows and pastures	lm	unweighted	increasing	0.612947	0.202677	2.26823	0.0233152	0.515615	0.702024	85
Leaf anatomy	Scleromorphic	Mesic meadows and pastures	interval	weighted	decreasing	0.483036	0.122939	-0.552169	0.580832	0.423398	0.54316	265
Leaf anatomy	Scleromorphic	Mesic meadows and pastures	lm	weighted	decreasing	0.438354	0.190226	-1.3029	0.192607	0.349626	0.531207	85
Leaf anatomy	Scleromorphic	Nardus grasslands and heathlands	interval	unweighted	decreasing	0.354576	0.228351	-2.62308	0.00871375	0.259889	0.462216	101
Leaf anatomy	Scleromorphic	Nardus grasslands and heathlands	lm	unweighted	decreasing	0.266113	0.268844	-3.77332	0.000161087	0.176338	0.38048	75
Leaf anatomy	Scleromorphic	Nardus grasslands and heathlands	interval	weighted	decreasing	0.399991	0.199211	-2.03554	0.0417962	0.310893	0.496236	105
Leaf anatomy	Scleromorphic	Nardus grasslands and heathlands	lm	weighted	decreasing	0.308149	0.24532	-3.29687	0.000977673	0.21592	0.418735	75
Leaf anatomy	Scleromorphic	Sand and shallow-soil vegetation	interval	unweighted	decreasing	0.442127	0.211633	-1.09876	0.271871	0.343592	0.545439	104
Leaf anatomy	Scleromorphic	Sand and shallow-soil vegetation	lm	unweighted	decreasing	0.452308	0.265041	-0.721967	0.470315	0.329417	0.581302	63
Leaf anatomy	Scleromorphic	Sand and shallow-soil vegetation	interval	weighted	increasing	0.513999	0.193432	0.289564	0.77215	0.419918	0.607098	107
Leaf anatomy	Scleromorphic	Sand and shallow-soil vegetation	lm	weighted	increasing	0.625774	0.257574	1.99604	0.0459298	0.502323	0.734771	62
Leaf anatomy	Scleromorphic	Dry grasslands	interval	unweighted	decreasing	0.433583	0.0997803	-2.67835	0.00739864	0.386319	0.482088	723
Leaf anatomy	Scleromorphic	Dry grasslands	lm	unweighted	decreasing	0.339767	0.169033	-3.93021	8.48735e-05	0.269801	0.417502	364
Leaf anatomy	Scleromorphic	Dry grasslands	interval	weighted	decreasing	0.444739	0.0738802	-3.00418	0.00266296	0.409326	0.480723	742
Leaf anatomy	Scleromorphic	Dry grasslands	lm	weighted	decreasing	0.392188	0.149237	-2.93577	0.00332719	0.325058	0.463658	364
Leaf anatomy	Scleromorphic	Ruderal and weed vegetation	interval	unweighted	decreasing	0.419515	0.210443	-1.54325	0.12277	0.323611	0.52191	123
Leaf anatomy	Scleromorphic	Ruderal and weed vegetation	lm	unweighted	decreasing	0.257838	0.295652	-3.57594	0.000348967	0.162914	0.382779	42
Leaf anatomy	Scleromorphic	Ruderal and weed vegetation	interval	weighted	increasing	0.519664	0.177622	0.443063	0.65772	0.433046	0.605116	127
Leaf anatomy	Scleromorphic	Ruderal and weed vegetation	lm	weighted	decreasing	0.422898	0.274083	-1.13428	0.256676	0.299836	0.556336	42
Leaf anatomy	Mesomorphic	All habitats	interval	unweighted	increasing	0.551699	0.0617412	3.36145	0.000775352	0.521619	0.581407	2617
Leaf anatomy	Mesomorphic	All habitats	lm	unweighted	increasing	0.620231	0.182506	2.68773	0.00719395	0.533157	0.700196	1136
Leaf anatomy	Mesomorphic	All habitats	interval	weighted	increasing	0.542307	0.0480984	3.52685	0.000420541	0.518832	0.565596	2729
Leaf anatomy	Mesomorphic	All habitats	lm	weighted	increasing	0.606917	0.16355	2.65587	0.00791032	0.528423	0.68025	1146
Leaf anatomy	Mesomorphic	Alpine and subalpine vegetation	interval	unweighted	increasing	0.551704	0.262909	0.789466	0.42984	0.423668	0.673234	95
Leaf anatomy	Mesomorphic	Alpine and subalpine vegetation	lm	unweighted	increasing	0.582723	0.360415	0.926603	0.354133	0.407952	0.73892	72
Leaf anatomy	Mesomorphic	Alpine and subalpine vegetation	interval	weighted	increasing	0.574099	0.228184	1.30858	0.190678	0.462909	0.678269	98
Leaf anatomy	Mesomorphic	Alpine and subalpine vegetation	lm	weighted	decreasing	0.460401	0.351669	-0.45136	0.65173	0.299855	0.629607	73
Leaf anatomy	Mesomorphic	Wetland vegetation	interval	unweighted	increasing	0.534619	0.186232	0.744751	0.456422	0.443662	0.623329	156
Leaf anatomy	Mesomorphic	Wetland vegetation	lm	unweighted	increasing	0.630742	0.335334	1.59662	0.11035	0.469577	0.767214	76
Leaf anatomy	Mesomorphic	Wetland vegetation	interval	weighted	increasing	0.561859	0.164568	1.51128	0.130718	0.481548	0.639053	165
Leaf anatomy	Mesomorphic	Wetland vegetation	lm	weighted	increasing	0.818247	0.337059	4.46365	8.05735e-06	0.699284	0.897075	77
Leaf anatomy	Mesomorphic	Spring and mire vegetation	interval	unweighted	increasing	0.579906	0.134005	2.4058	0.0161373	0.514931	0.642225	392
Leaf anatomy	Mesomorphic	Spring and mire vegetation	lm	unweighted	increasing	0.721827	0.288799	3.30176	0.000960817	0.595683	0.820476	146
Leaf anatomy	Mesomorphic	Spring and mire vegetation	interval	weighted	increasing	0.566374	0.109306	2.44334	0.0145522	0.513206	0.618057	417
Leaf anatomy	Mesomorphic	Spring and mire vegetation	lm	weighted	increasing	0.61387	0.282237	1.64262	0.100461	0.477623	0.734346	148
Leaf anatomy	Mesomorphic	Wet meadows	interval	unweighted	increasing	0.54016	0.105978	1.51904	0.128753	0.48832	0.591145	672
Leaf anatomy	Mesomorphic	Wet meadows	lm	unweighted	increasing	0.547511	0.258542	0.737289	0.460947	0.421623	0.667601	219
Leaf anatomy	Mesomorphic	Wet meadows	interval	weighted	increasing	0.511995	0.0863121	0.555974	0.578229	0.469742	0.554077	700
Leaf anatomy	Mesomorphic	Wet meadows	lm	weighted	increasing	0.528952	0.251195	0.461539	0.644412	0.406996	0.647546	219
Leaf anatomy	Mesomorphic	Mesic meadows and pastures	interval	unweighted	decreasing	0.460579	0.142177	-1.11136	0.266412	0.392535	0.530126	251
Leaf anatomy	Mesomorphic	Mesic meadows and pastures	lm	unweighted	decreasing	0.447699	0.272147	-0.771534	0.440391	0.322268	0.580159	85
Leaf anatomy	Mesomorphic	Mesic meadows and pastures	interval	weighted	decreasing	0.495919	0.127961	-0.127568	0.898491	0.433614	0.558352	268
Leaf anatomy	Mesomorphic	Mesic meadows and pastures	lm	weighted	decreasing	0.497966	0.262777	-0.0309545	0.975306	0.372112	0.62408	85
Leaf anatomy	Mesomorphic	Nardus grasslands and heathlands	interval	unweighted	increasing	0.616406	0.229229	2.0692	0.0385276	0.50626	0.715776	99
Leaf anatomy	Mesomorphic	Nardus grasslands and heathlands	lm	unweighted	increasing	0.612619	0.320562	1.42979	0.152777	0.457614	0.747746	71
Leaf anatomy	Mesomorphic	Nardus grasslands and heathlands	interval	weighted	increasing	0.633471	0.211451	2.58753	0.00966654	0.533127	0.723437	105
Leaf anatomy	Mesomorphic	Nardus grasslands and heathlands	lm	weighted	increasing	0.575385	0.310902	0.977343	0.328399	0.424214	0.713658	75
Leaf anatomy	Mesomorphic	Sand and shallow-soil vegetation	interval	unweighted	increasing	0.547588	0.213167	0.895676	0.370426	0.443524	0.64765	107
Leaf anatomy	Mesomorphic	Sand and shallow-soil vegetation	lm	unweighted	increasing	0.598735	0.336917	1.18782	0.234904	0.435327	0.742794	63
Leaf anatomy	Mesomorphic	Sand and shallow-soil vegetation	interval	weighted	increasing	0.532294	0.199936	0.646981	0.517644	0.434746	0.627433	107
Leaf anatomy	Mesomorphic	Sand and shallow-soil vegetation	lm	weighted	decreasing	0.42443	0.326072	-0.934191	0.350205	0.280153	0.582848	63
Leaf anatomy	Mesomorphic	Dry grasslands	interval	unweighted	increasing	0.579729	0.107003	3.0061	0.00264619	0.527956	0.629805	724
Leaf anatomy	Mesomorphic	Dry grasslands	lm	unweighted	increasing	0.668061	0.256335	2.72856	0.00636112	0.549096	0.768851	362
Leaf anatomy	Mesomorphic	Dry grasslands	interval	weighted	increasing	0.560234	0.0831166	2.91291	0.00358074	0.519791	0.599892	742
Leaf anatomy	Mesomorphic	Dry grasslands	lm	weighted	increasing	0.691294	0.241969	3.33174	0.00086306	0.582228	0.782522	364
Leaf anatomy	Mesomorphic	Ruderal and weed vegetation	interval	unweighted	increasing	0.55622	0.216587	1.0427	0.297086	0.450496	0.657087	121
Leaf anatomy	Mesomorphic	Ruderal and weed vegetation	lm	unweighted	increasing	0.737385	0.364068	2.8358	0.00457115	0.579047	0.851445	42
Leaf anatomy	Mesomorphic	Ruderal and weed vegetation	interval	weighted	decreasing	0.475051	0.191805	-0.520733	0.602553	0.383242	0.568578	127
Leaf anatomy	Mesomorphic	Ruderal and weed vegetation	lm	weighted	increasing	0.654067	0.344618	1.84833	0.0645551	0.490383	0.787915	42
Leaf anatomy	Hygromorphic	All habitats	interval	unweighted	increasing	0.520674	0.074827	1.10577	0.268825	0.484026	0.5571	2051
Leaf anatomy	Hygromorphic	All habitats	lm	unweighted	increasing	0.57192	0.23203	1.2485	0.211849	0.458823	0.67797	857
Leaf anatomy	Hygromorphic	All habitats	interval	weighted	increasing	0.515577	0.086758	0.718414	0.472502	0.473097	0.557833	2144
Leaf anatomy	Hygromorphic	All habitats	lm	weighted	increasing	0.562707	0.203617	1.23838	0.215574	0.463334	0.657289	860
Leaf anatomy	Hygromorphic	Alpine and subalpine vegetation	interval	unweighted	increasing	0.5772	0.303352	1.02616	0.304814	0.429652	0.71215	75
Leaf anatomy	Hygromorphic	Alpine and subalpine vegetation	lm	unweighted	increasing	0.548667	0.428632	0.455606	0.648673	0.344159	0.73796	56
Leaf anatomy	Hygromorphic	Alpine and subalpine vegetation	interval	weighted	decreasing	0.41982	0.316149	-1.02329	0.30617	0.280264	0.573496	75
Leaf anatomy	Hygromorphic	Alpine and subalpine vegetation	lm	weighted	decreasing	0.474109	0.390407	-0.265509	0.790618	0.295496	0.659603	56
Leaf anatomy	Hygromorphic	Wetland vegetation	interval	unweighted	increasing	0.543442	0.215162	0.809648	0.418142	0.438438	0.644721	128
Leaf anatomy	Hygromorphic	Wetland vegetation	lm	unweighted	increasing	0.524233	0.383386	0.253026	0.800248	0.341995	0.700237	71
Leaf anatomy	Hygromorphic	Wetland vegetation	interval	weighted	increasing	0.562573	0.223757	1.12449	0.260805	0.4534	0.666004	131
Leaf anatomy	Hygromorphic	Wetland vegetation	lm	weighted	increasing	0.733062	0.344302	2.93408	0.00334533	0.583071	0.84357	71
Leaf anatomy	Hygromorphic	Spring and mire vegetation	interval	unweighted	decreasing	0.446484	0.158176	-1.35853	0.174295	0.371706	0.523765	327
Leaf anatomy	Hygromorphic	Spring and mire vegetation	lm	unweighted	decreasing	0.467236	0.344932	-0.380487	0.703584	0.308467	0.632931	106
Leaf anatomy	Hygromorphic	Spring and mire vegetation	interval	weighted	decreasing	0.487216	0.16639	-0.307394	0.758544	0.406787	0.568313	349
Leaf anatomy	Hygromorphic	Spring and mire vegetation	lm	weighted	increasing	0.526736	0.292947	0.365416	0.714801	0.385299	0.664009	106
Leaf anatomy	Hygromorphic	Wet meadows	interval	unweighted	decreasing	0.48715	0.120494	-0.426667	0.669622	0.428598	0.546057	657
Leaf anatomy	Hygromorphic	Wet meadows	lm	unweighted	increasing	0.548717	0.313973	0.622624	0.533532	0.396543	0.692293	216
Leaf anatomy	Hygromorphic	Wet meadows	interval	weighted	increasing	0.503963	0.130951	0.121041	0.903658	0.440087	0.567709	693
Leaf anatomy	Hygromorphic	Wet meadows	lm	weighted	increasing	0.568215	0.259223	1.05922	0.289501	0.44189	0.686249	217
Leaf anatomy	Hygromorphic	Mesic meadows and pastures	interval	unweighted	increasing	0.508798	0.158672	0.22181	0.824462	0.431485	0.585692	224
Leaf anatomy	Hygromorphic	Mesic meadows and pastures	lm	unweighted	increasing	0.500769	0.332513	0.00925426	0.992616	0.343297	0.658089	74
Leaf anatomy	Hygromorphic	Mesic meadows and pastures	interval	weighted	decreasing	0.479523	0.163113	-0.502425	0.615369	0.400916	0.559158	242
Leaf anatomy	Hygromorphic	Mesic meadows and pastures	lm	weighted	decreasing	0.47153	0.283748	-0.401782	0.687844	0.338465	0.608767	74
Leaf anatomy	Hygromorphic	Nardus grasslands and heathlands	interval	unweighted	increasing	0.604124	0.278152	1.5196	0.128612	0.469416	0.72469	71
Leaf anatomy	Hygromorphic	Nardus grasslands and heathlands	lm	unweighted	increasing	0.774527	0.436276	2.8286	0.00467521	0.593623	0.889843	48
Leaf anatomy	Hygromorphic	Nardus grasslands and heathlands	interval	weighted	increasing	0.528282	0.278644	0.406421	0.684433	0.393437	0.659121	74
Leaf anatomy	Hygromorphic	Nardus grasslands and heathlands	lm	weighted	increasing	0.625913	0.367352	1.40117	0.161165	0.44886	0.774643	50
Leaf anatomy	Hygromorphic	Sand and shallow-soil vegetation	interval	unweighted	increasing	0.607273	0.317565	1.37252	0.169902	0.453497	0.742362	51
Leaf anatomy	Hygromorphic	Sand and shallow-soil vegetation	lm	unweighted	increasing	0.568177	0.554985	0.494457	0.620984	0.30718	0.796112	26
Leaf anatomy	Hygromorphic	Sand and shallow-soil vegetation	interval	weighted	decreasing	0.492701	0.322089	-0.0906476	0.927773	0.340632	0.646133	51
Leaf anatomy	Hygromorphic	Sand and shallow-soil vegetation	lm	weighted	decreasing	0.436822	0.482807	-0.526233	0.598726	0.231412	0.666459	26
Leaf anatomy	Hygromorphic	Dry grasslands	interval	unweighted	increasing	0.556877	0.146051	1.56451	0.117697	0.485565	0.62592	411
Leaf anatomy	Hygromorphic	Dry grasslands	lm	unweighted	increasing	0.66038	0.349844	1.90082	0.0573261	0.494827	0.794239	220
Leaf anatomy	Hygromorphic	Dry grasslands	interval	weighted	increasing	0.56875	0.159917	1.73059	0.0835248	0.490831	0.643407	418
Leaf anatomy	Hygromorphic	Dry grasslands	lm	weighted	increasing	0.602007	0.291418	1.42007	0.155588	0.460747	0.7281	220
Leaf anatomy	Hygromorphic	Ruderal and weed vegetation	interval	unweighted	increasing	0.540884	0.236298	0.693632	0.487913	0.425745	0.651818	107
Leaf anatomy	Hygromorphic	Ruderal and weed vegetation	lm	unweighted	increasing	0.605378	0.400029	1.06974	0.284737	0.4119	0.770647	40
Leaf anatomy	Hygromorphic	Ruderal and weed vegetation	interval	weighted	decreasing	0.4843	0.241962	-0.259623	0.795155	0.368873	0.601428	111
Leaf anatomy	Hygromorphic	Ruderal and weed vegetation	lm	weighted	increasing	0.542657	0.351564	0.48652	0.626599	0.373318	0.702681	40
Leaf anatomy	Helomorphic	All habitats	interval	unweighted	decreasing	0.474509	0.0468935	-2.17627	0.0295354	0.451661	0.497464	1981
Leaf anatomy	Helomorphic	All habitats	lm	unweighted	decreasing	0.42112	0.217121	-1.46544	0.1428	0.322189	0.526817	851
Leaf anatomy	Helomorphic	All habitats	interval	weighted	decreasing	0.475152	0.0810488	-1.22732	0.219702	0.435775	0.514841	2106
Leaf anatomy	Helomorphic	All habitats	lm	weighted	decreasing	0.4253	0.176097	-1.70958	0.0873442	0.343847	0.511021	852
Leaf anatomy	Helomorphic	Alpine and subalpine vegetation	interval	unweighted	decreasing	0.489232	0.221154	-0.194786	0.845561	0.383072	0.596373	93
Leaf anatomy	Helomorphic	Alpine and subalpine vegetation	lm	unweighted	decreasing	0.391718	0.357421	-1.23132	0.218204	0.242205	0.564743	72
Leaf anatomy	Helomorphic	Alpine and subalpine vegetation	interval	weighted	increasing	0.529251	0.282522	0.414611	0.678426	0.392552	0.661698	97
Leaf anatomy	Helomorphic	Alpine and subalpine vegetation	lm	weighted	increasing	0.651999	0.354973	1.76869	0.0769451	0.483033	0.789776	72
Leaf anatomy	Helomorphic	Wetland vegetation	interval	unweighted	decreasing	0.418998	0.164369	-1.98875	0.0467291	0.343204	0.498817	162
Leaf anatomy	Helomorphic	Wetland vegetation	lm	unweighted	decreasing	0.238192	0.343326	-3.38635	0.000708301	0.137581	0.379961	79
Leaf anatomy	Helomorphic	Wetland vegetation	interval	weighted	decreasing	0.351567	0.201742	-3.03436	0.00241047	0.267456	0.446023	171
Leaf anatomy	Helomorphic	Wetland vegetation	lm	weighted	decreasing	0.154265	0.344426	-4.94022	7.80364e-07	0.0849746	0.263768	79
Leaf anatomy	Helomorphic	Spring and mire vegetation	interval	unweighted	decreasing	0.453983	0.107067	-1.72408	0.084694	0.402649	0.506314	399
Leaf anatomy	Helomorphic	Spring and mire vegetation	lm	unweighted	decreasing	0.351463	0.289958	-2.11277	0.0346207	0.234886	0.488925	154
Leaf anatomy	Helomorphic	Spring and mire vegetation	interval	weighted	decreasing	0.437619	0.14829	-1.69149	0.0907431	0.367845	0.509952	429
Leaf anatomy	Helomorphic	Spring and mire vegetation	lm	weighted	decreasing	0.348815	0.289836	-2.15381	0.0312552	0.232844	0.485958	154
Leaf anatomy	Helomorphic	Wet meadows	interval	unweighted	decreasing	0.499767	0.0841059	-0.0110959	0.991147	0.45865	0.540886	650
Leaf anatomy	Helomorphic	Wet meadows	lm	unweighted	decreasing	0.488998	0.267283	-0.164674	0.869201	0.361726	0.617712	214
Leaf anatomy	Helomorphic	Wet meadows	interval	weighted	decreasing	0.479725	0.125943	-0.644285	0.519391	0.41873	0.541331	682
Leaf anatomy	Helomorphic	Wet meadows	lm	weighted	decreasing	0.427563	0.260286	-1.12107	0.262257	0.309608	0.554372	214
Leaf anatomy	Helomorphic	Mesic meadows and pastures	interval	unweighted	decreasing	0.484166	0.149851	-0.422805	0.672438	0.411671	0.557333	184
Leaf anatomy	Helomorphic	Mesic meadows and pastures	lm	unweighted	increasing	0.509593	0.298426	0.128596	0.897677	0.36667	0.650964	66
Leaf anatomy	Helomorphic	Mesic meadows and pastures	interval	weighted	increasing	0.544446	0.166223	1.07237	0.283553	0.463182	0.623409	213
Leaf anatomy	Helomorphic	Mesic meadows and pastures	lm	weighted	increasing	0.599666	0.293175	1.37827	0.168121	0.457468	0.726847	66
Leaf anatomy	Helomorphic	Nardus grasslands and heathlands	interval	unweighted	decreasing	0.439675	0.208275	-1.16424	0.244327	0.342833	0.541338	98
Leaf anatomy	Helomorphic	Nardus grasslands and heathlands	lm	unweighted	decreasing	0.458088	0.326358	-0.514904	0.60662	0.308382	0.615764	71
Leaf anatomy	Helomorphic	Nardus grasslands and heathlands	interval	weighted	increasing	0.508739	0.238213	0.146764	0.883318	0.393666	0.622894	102
Leaf anatomy	Helomorphic	Nardus grasslands and heathlands	lm	weighted	increasing	0.644241	0.319085	1.861	0.0627441	0.492106	0.771925	72
Leaf anatomy	Helomorphic	Sand and shallow-soil vegetation	interval	unweighted	decreasing	0.460766	0.293477	-0.535848	0.592063	0.324655	0.602991	48
Leaf anatomy	Helomorphic	Sand and shallow-soil vegetation	lm	unweighted	decreasing	0.320281	0.466362	-1.61351	0.106633	0.158887	0.540305	32
Leaf anatomy	Helomorphic	Sand and shallow-soil vegetation	interval	weighted	decreasing	0.389587	0.345311	-1.30042	0.193458	0.244929	0.556692	50
Leaf anatomy	Helomorphic	Sand and shallow-soil vegetation	lm	weighted	decreasing	0.202929	0.506973	-2.69855	0.00696427	0.0861372	0.407468	32
Leaf anatomy	Helomorphic	Dry grasslands	interval	unweighted	decreasing	0.467749	0.133778	-0.965654	0.334217	0.403384	0.533205	253
Leaf anatomy	Helomorphic	Dry grasslands	lm	unweighted	decreasing	0.449619	0.349532	-0.578513	0.562918	0.291672	0.618423	138
Leaf anatomy	Helomorphic	Dry grasslands	interval	weighted	increasing	0.509426	0.199936	0.188611	0.850398	0.412375	0.605773	263
Leaf anatomy	Helomorphic	Dry grasslands	lm	weighted	decreasing	0.439241	0.351122	-0.695607	0.486675	0.282432	0.609198	138
Leaf anatomy	Helomorphic	Ruderal and weed vegetation	interval	unweighted	increasing	0.515567	0.218041	0.285673	0.775129	0.409734	0.620022	94
Leaf anatomy	Helomorphic	Ruderal and weed vegetation	lm	unweighted	increasing	0.560342	0.455946	0.531967	0.594749	0.342744	0.756979	25
Leaf anatomy	Helomorphic	Ruderal and weed vegetation	interval	weighted	increasing	0.527619	0.271852	0.406791	0.684162	0.395982	0.655523	99
Leaf anatomy	Helomorphic	Ruderal and weed vegetation	lm	weighted	decreasing	0.351356	0.427163	-1.43524	0.151218	0.189954	0.555802	25
Leaf anatomy	Hydromorphic	All habitats	interval	unweighted	increasing	0.515917	0.164074	0.388188	0.697877	0.435883	0.595144	406
Leaf anatomy	Hydromorphic	All habitats	lm	unweighted	increasing	0.558111	0.392944	0.594231	0.552357	0.368966	0.731777	201
Leaf anatomy	Hydromorphic	All habitats	interval	weighted	increasing	0.538101	0.151015	1.01115	0.311946	0.46424	0.610326	432
Leaf anatomy	Hydromorphic	All habitats	lm	weighted	increasing	0.585518	0.378628	0.912422	0.361547	0.402123	0.747923	201
Leaf anatomy	Hydromorphic	Alpine and subalpine vegetation	interval	unweighted	increasing	1	67108864	9.50106e-07	0.999999	0	1	1
Leaf anatomy	Hydromorphic	Alpine and subalpine vegetation	lm	unweighted	increasing	1	5.64316e+07	1.17417e-06	0.999999	0	1	1
Leaf anatomy	Hydromorphic	Alpine and subalpine vegetation	interval	weighted	increasing	1	67108864	9.16858e-07	0.999999	0	1	1
Leaf anatomy	Hydromorphic	Alpine and subalpine vegetation	lm	weighted	increasing	1	5.64316e+07	8.55341e-07	0.999999	0	1	1
Leaf anatomy	Hydromorphic	Wetland vegetation	interval	unweighted	increasing	0.561311	0.260463	0.94633	0.34398	0.434377	0.680698	88
Leaf anatomy	Hydromorphic	Wetland vegetation	lm	unweighted	decreasing	0.492637	0.526348	-0.0559589	0.955375	0.257104	0.731485	53
Leaf anatomy	Hydromorphic	Wetland vegetation	interval	weighted	increasing	0.620832	0.224939	2.19208	0.0283739	0.51305	0.717877	95
Leaf anatomy	Hydromorphic	Wetland vegetation	lm	weighted	increasing	0.508767	0.502882	0.0697393	0.944401	0.278772	0.735109	53
Leaf anatomy	Hydromorphic	Spring and mire vegetation	interval	unweighted	decreasing	0.430615	0.240786	-1.16013	0.245997	0.320544	0.547999	150
Leaf anatomy	Hydromorphic	Spring and mire vegetation	lm	unweighted	decreasing	0.45678	0.520378	-0.33305	0.739096	0.232681	0.699856	57
Leaf anatomy	Hydromorphic	Spring and mire vegetation	interval	weighted	decreasing	0.443477	0.186853	-1.2152	0.224289	0.35588	0.534734	158
Leaf anatomy	Hydromorphic	Spring and mire vegetation	lm	weighted	increasing	0.559266	0.488116	0.487963	0.625576	0.327722	0.767611	57
Leaf anatomy	Hydromorphic	Wet meadows	interval	unweighted	increasing	0.539173	0.218802	0.717611	0.472997	0.432458	0.642414	159
Leaf anatomy	Hydromorphic	Wet meadows	lm	unweighted	increasing	0.652357	0.481407	1.30745	0.191058	0.422109	0.828205	84
Leaf anatomy	Hydromorphic	Wet meadows	interval	weighted	increasing	0.534208	0.173463	0.790062	0.429492	0.44944	0.617046	170
Leaf anatomy	Hydromorphic	Wet meadows	lm	weighted	increasing	0.654273	0.457984	1.39279	0.163683	0.435424	0.822811	84
Leaf anatomy	Hydromorphic	Mesic meadows and pastures	interval	unweighted	increasing	1	4.74531e+07	1.33852e-06	0.999999	0	1	2
Leaf anatomy	Hydromorphic	Mesic meadows and pastures	lm	unweighted	increasing	1	3.99032e+07	1.6265e-06	0.999999	0	1	2
Leaf anatomy	Hydromorphic	Mesic meadows and pastures	interval	weighted	increasing	1	4.74531e+07	1.2974e-06	0.999999	0	1	2
Leaf anatomy	Hydromorphic	Mesic meadows and pastures	lm	weighted	increasing	1	3.99032e+07	1.23225e-06	0.999999	0	1	2
Leaf anatomy	Hydromorphic	Nardus grasslands and heathlands	interval	unweighted	decreasing	1.88793e-28	6.71089e+07	-9.51244e-07	0.999999	0	1	1
Leaf anatomy	Hydromorphic	Nardus grasslands and heathlands	lm	unweighted	decreasing	7.80501e-29	5.64316e+07	-1.14688e-06	0.999999	0	1	1
Leaf anatomy	Hydromorphic	Nardus grasslands and heathlands	interval	weighted	decreasing	1.77497e-27	6.71089e+07	-9.17852e-07	0.999999	0	1	1
Leaf anatomy	Hydromorphic	Nardus grasslands and heathlands	lm	weighted	decreasing	1.05095e-21	5.64316e+07	-8.55985e-07	0.999999	0	1	1
Leaf anatomy	Hydromorphic	Ruderal and weed vegetation	interval	unweighted	increasing	0.601735	0.935912	0.44096	0.659242	0.194402	0.904396	5
Leaf anatomy	Hydromorphic	Ruderal and weed vegetation	lm	unweighted	increasing	0.813009	1.14113	1.28792	0.197773	0.317153	0.97602	3
Leaf anatomy	Hydromorphic	Ruderal and weed vegetation	interval	weighted	increasing	0.602649	0.920368	0.452555	0.650869	0.199828	0.902067	5
Leaf anatomy	Hydromorphic	Ruderal and weed vegetation	lm	weighted	decreasing	0.495683	1.03476	-0.0166876	0.986686	0.114522	0.881929	3
Generative reproduction type	Allogamy	All habitats	interval	unweighted	increasing	0.507372	0.0539516	0.54657	0.584674	0.480946	0.533756	2367
Generative reproduction type	Allogamy	All habitats	lm	unweighted	increasing	0.540019	0.105632	1.51867	0.128844	0.488349	0.590844	1077
Generative reproduction type	Allogamy	All habitats	interval	weighted	increasing	0.524442	0.0512788	1.90813	0.0563742	0.499336	0.549426	2522
Generative reproduction type	Allogamy	All habitats	lm	weighted	increasing	0.566258	0.126317	2.11055	0.0348112	0.504755	0.625785	1084
Generative reproduction type	Allogamy	Alpine and subalpine vegetation	interval	unweighted	decreasing	0.460442	0.235463	-0.673406	0.500689	0.349767	0.57516	91
Generative reproduction type	Allogamy	Alpine and subalpine vegetation	lm	unweighted	increasing	0.528323	0.29192	0.388503	0.697644	0.387285	0.664979	71
Generative reproduction type	Allogamy	Alpine and subalpine vegetation	interval	weighted	decreasing	0.493121	0.235225	-0.116978	0.906878	0.380236	0.606713	97
Generative reproduction type	Allogamy	Alpine and subalpine vegetation	lm	weighted	increasing	0.502833	0.312131	0.0363058	0.971039	0.354244	0.650923	73
Generative reproduction type	Allogamy	Wetland vegetation	interval	unweighted	increasing	0.619379	0.179815	2.70786	0.00677188	0.53357	0.698327	147
Generative reproduction type	Allogamy	Wetland vegetation	lm	unweighted	increasing	0.560955	0.25185	0.972947	0.33058	0.438173	0.676701	73
Generative reproduction type	Allogamy	Wetland vegetation	interval	weighted	increasing	0.607693	0.17788	2.46023	0.0138846	0.522232	0.687029	156
Generative reproduction type	Allogamy	Wetland vegetation	lm	weighted	increasing	0.753207	0.302207	3.69214	0.000222379	0.62796	0.84659	73
Generative reproduction type	Allogamy	Spring and mire vegetation	interval	unweighted	decreasing	0.479589	0.119218	-0.68522	0.493205	0.421808	0.53792	344
Generative reproduction type	Allogamy	Spring and mire vegetation	lm	unweighted	decreasing	0.426885	0.196637	-1.49806	0.134118	0.336267	0.522691	124
Generative reproduction type	Allogamy	Spring and mire vegetation	interval	weighted	increasing	0.554694	0.120696	1.81991	0.0687726	0.495774	0.612116	373
Generative reproduction type	Allogamy	Spring and mire vegetation	lm	weighted	increasing	0.675193	0.242599	3.01637	0.00255817	0.563723	0.769813	127
Generative reproduction type	Allogamy	Wet meadows	interval	unweighted	increasing	0.511051	0.0906554	0.487699	0.625763	0.466682	0.555247	645
Generative reproduction type	Allogamy	Wet meadows	lm	unweighted	increasing	0.518494	0.169126	0.437609	0.66167	0.435986	0.600007	219
Generative reproduction type	Allogamy	Wet meadows	interval	weighted	decreasing	0.499151	0.0902816	-0.0376191	0.969991	0.455036	0.54328	695
Generative reproduction type	Allogamy	Wet meadows	lm	weighted	increasing	0.509436	0.199344	0.189369	0.849804	0.412666	0.605505	219
Generative reproduction type	Allogamy	Mesic meadows and pastures	interval	unweighted	increasing	0.500053	0.139302	0.00153302	0.998777	0.432217	0.567888	225
Generative reproduction type	Allogamy	Mesic meadows and pastures	lm	unweighted	increasing	0.518032	0.200557	0.359784	0.719009	0.42045	0.614257	82
Generative reproduction type	Allogamy	Mesic meadows and pastures	interval	weighted	decreasing	0.492487	0.134094	-0.224134	0.822653	0.4273	0.55793	248
Generative reproduction type	Allogamy	Mesic meadows and pastures	lm	weighted	increasing	0.508305	0.219148	0.151606	0.879498	0.402202	0.613666	82
Generative reproduction type	Allogamy	Nardus grasslands and heathlands	interval	unweighted	decreasing	0.463044	0.211194	-0.701232	0.483158	0.363078	0.56607	98
Generative reproduction type	Allogamy	Nardus grasslands and heathlands	lm	unweighted	increasing	0.553429	0.244967	0.87577	0.381155	0.43399	0.667003	74
Generative reproduction type	Allogamy	Nardus grasslands and heathlands	interval	weighted	increasing	0.510956	0.209317	0.2094	0.834136	0.409406	0.61161	103
Generative reproduction type	Allogamy	Nardus grasslands and heathlands	lm	weighted	increasing	0.550466	0.266445	0.760204	0.447133	0.420756	0.673658	74
Generative reproduction type	Allogamy	Sand and shallow-soil vegetation	interval	unweighted	decreasing	0.448852	0.205738	-0.997926	0.318315	0.35239	0.549321	103
Generative reproduction type	Allogamy	Sand and shallow-soil vegetation	lm	unweighted	increasing	0.526353	0.258696	0.407854	0.683381	0.400946	0.648521	62
Generative reproduction type	Allogamy	Sand and shallow-soil vegetation	interval	weighted	decreasing	0.498475	0.202607	-0.0301127	0.975977	0.400543	0.596524	107
Generative reproduction type	Allogamy	Sand and shallow-soil vegetation	lm	weighted	decreasing	0.423151	0.285959	-1.08354	0.278567	0.295188	0.562329	63
Generative reproduction type	Allogamy	Dry grasslands	interval	unweighted	increasing	0.517016	0.0935453	0.727904	0.466672	0.471219	0.56253	593
Generative reproduction type	Allogamy	Dry grasslands	lm	unweighted	increasing	0.600241	0.166869	2.43587	0.014856	0.519843	0.675579	330
Generative reproduction type	Allogamy	Dry grasslands	interval	weighted	increasing	0.533436	0.0968464	1.38305	0.166648	0.486036	0.58024	617
Generative reproduction type	Allogamy	Dry grasslands	lm	weighted	increasing	0.576654	0.200331	1.54271	0.1229	0.479115	0.668563	331
Generative reproduction type	Allogamy	Ruderal and weed vegetation	interval	unweighted	increasing	0.507319	0.197012	0.148611	0.881861	0.41172	0.602385	121
Generative reproduction type	Allogamy	Ruderal and weed vegetation	lm	unweighted	decreasing	0.446942	0.278267	-0.765569	0.443933	0.318988	0.582334	42
Generative reproduction type	Allogamy	Ruderal and weed vegetation	interval	weighted	increasing	0.550813	0.199374	1.02299	0.306314	0.453433	0.644448	126
Generative reproduction type	Allogamy	Ruderal and weed vegetation	lm	weighted	increasing	0.527108	0.297484	0.364856	0.715219	0.383547	0.666322	42
Generative reproduction type	Autogamy	All habitats	interval	unweighted	increasing	0.514603	0.128859	0.453447	0.650227	0.45162	0.577127	1074
Generative reproduction type	Autogamy	All habitats	lm	unweighted	increasing	0.575339	0.242339	1.25307	0.210181	0.457277	0.685387	533
Generative reproduction type	Autogamy	All habitats	interval	weighted	increasing	0.528237	0.105276	1.07401	0.28282	0.476699	0.579179	1115
Generative reproduction type	Autogamy	All habitats	lm	weighted	increasing	0.558069	0.183269	1.27315	0.202965	0.468574	0.643946	535
Generative reproduction type	Autogamy	Alpine and subalpine vegetation	interval	unweighted	decreasing	0.307874	0.659778	-1.22781	0.21952	0.108784	0.618471	14
Generative reproduction type	Autogamy	Alpine and subalpine vegetation	lm	unweighted	decreasing	0.21447	0.678876	-1.91227	0.0558422	0.0673101	0.508095	11
Generative reproduction type	Autogamy	Alpine and subalpine vegetation	interval	weighted	decreasing	0.392207	0.620273	-0.706212	0.480056	0.160602	0.685177	15
Generative reproduction type	Autogamy	Alpine and subalpine vegetation	lm	weighted	decreasing	0.154336	0.676486	-2.51445	0.0119217	0.0462261	0.407308	11
Generative reproduction type	Autogamy	Wetland vegetation	interval	unweighted	decreasing	0.483453	0.325945	-0.203134	0.83903	0.330693	0.63937	68
Generative reproduction type	Autogamy	Wetland vegetation	lm	unweighted	increasing	0.593336	0.442116	0.854471	0.392844	0.380187	0.776313	41
Generative reproduction type	Autogamy	Wetland vegetation	interval	weighted	increasing	0.548028	0.301674	0.638796	0.522956	0.401658	0.686537	71
Generative reproduction type	Autogamy	Wetland vegetation	lm	weighted	increasing	0.612944	0.411385	1.11745	0.2638	0.414208	0.780058	42
Generative reproduction type	Autogamy	Spring and mire vegetation	interval	unweighted	decreasing	0.455687	0.333569	-0.532775	0.594189	0.303328	0.616818	76
Generative reproduction type	Autogamy	Spring and mire vegetation	lm	unweighted	decreasing	0.455745	0.470328	-0.377364	0.705903	0.249869	0.677945	54
Generative reproduction type	Autogamy	Spring and mire vegetation	interval	weighted	decreasing	0.483191	0.293568	-0.22911	0.818783	0.34465	0.624366	89
Generative reproduction type	Autogamy	Spring and mire vegetation	lm	weighted	decreasing	0.449949	0.4274	-0.469998	0.638357	0.261427	0.654032	55
Generative reproduction type	Autogamy	Wet meadows	interval	unweighted	increasing	0.531615	0.228452	0.554285	0.579384	0.4204	0.639775	156
Generative reproduction type	Autogamy	Wet meadows	lm	unweighted	increasing	0.733125	0.352235	2.86893	0.00411861	0.579366	0.845653	79
Generative reproduction type	Autogamy	Wet meadows	interval	weighted	increasing	0.550638	0.211448	0.961217	0.336443	0.4474	0.64969	160
Generative reproduction type	Autogamy	Wet meadows	lm	weighted	increasing	0.747084	0.316779	3.41917	0.000628133	0.613546	0.846056	79
Generative reproduction type	Autogamy	Mesic meadows and pastures	interval	unweighted	decreasing	0.476776	0.24048	-0.386573	0.699072	0.362554	0.59348	116
Generative reproduction type	Autogamy	Mesic meadows and pastures	lm	unweighted	decreasing	0.424218	0.346684	-0.881158	0.378232	0.271906	0.592426	44
Generative reproduction type	Autogamy	Mesic meadows and pastures	interval	weighted	increasing	0.541571	0.223339	0.746255	0.455513	0.432645	0.646664	121
Generative reproduction type	Autogamy	Mesic meadows and pastures	lm	weighted	decreasing	0.493602	0.308337	-0.083003	0.933849	0.347528	0.640776	44
Generative reproduction type	Autogamy	Nardus grasslands and heathlands	interval	unweighted	increasing	0.59027	0.584413	0.624698	0.532169	0.314245	0.819137	17
Generative reproduction type	Autogamy	Nardus grasslands and heathlands	lm	unweighted	decreasing	0.487088	0.60412	-0.0855121	0.931854	0.225183	0.756281	12
Generative reproduction type	Autogamy	Nardus grasslands and heathlands	interval	weighted	increasing	0.659496	0.569077	1.16162	0.245391	0.388334	0.855254	18
Generative reproduction type	Autogamy	Nardus grasslands and heathlands	lm	weighted	increasing	0.586104	0.611819	0.568605	0.569625	0.299168	0.824484	12
Generative reproduction type	Autogamy	Sand and shallow-soil vegetation	interval	unweighted	increasing	0.583689	0.300381	1.12502	0.260579	0.437627	0.7164	80
Generative reproduction type	Autogamy	Sand and shallow-soil vegetation	lm	unweighted	increasing	0.6466	0.455543	1.32617	0.184782	0.428317	0.817123	45
Generative reproduction type	Autogamy	Sand and shallow-soil vegetation	interval	weighted	decreasing	0.496329	0.272102	-0.0539662	0.956962	0.36633	0.626826	81
Generative reproduction type	Autogamy	Sand and shallow-soil vegetation	lm	weighted	increasing	0.559959	0.386882	0.622914	0.533341	0.373488	0.730915	45
Generative reproduction type	Autogamy	Dry grasslands	interval	unweighted	increasing	0.538847	0.183024	0.850722	0.394924	0.449419	0.625843	457
Generative reproduction type	Autogamy	Dry grasslands	lm	unweighted	increasing	0.610965	0.304853	1.48062	0.138708	0.463532	0.740558	212
Generative reproduction type	Autogamy	Dry grasslands	interval	weighted	increasing	0.540676	0.158417	1.02933	0.303325	0.46321	0.616225	470
Generative reproduction type	Autogamy	Dry grasslands	lm	weighted	increasing	0.54989	0.2576	0.777285	0.436991	0.424419	0.669321	212
Generative reproduction type	Autogamy	Ruderal and weed vegetation	interval	unweighted	decreasing	0.495003	0.294651	-0.0678417	0.945912	0.354917	0.635877	90
Generative reproduction type	Autogamy	Ruderal and weed vegetation	lm	unweighted	decreasing	0.491413	0.405797	-0.0846469	0.932542	0.303709	0.68157	35
Generative reproduction type	Autogamy	Ruderal and weed vegetation	interval	weighted	decreasing	0.473929	0.27931	-0.3737	0.708628	0.342581	0.608988	90
Generative reproduction type	Autogamy	Ruderal and weed vegetation	lm	weighted	decreasing	0.398732	0.390396	-1.05215	0.292733	0.235788	0.587686	35
Generative reproduction type	Mixed mating	All habitats	interval	unweighted	increasing	0.515227	0.0533982	1.14097	0.253884	0.489068	0.541302	2570
Generative reproduction type	Mixed mating	All habitats	lm	unweighted	increasing	0.52546	0.147835	0.689461	0.490533	0.453181	0.596687	1129
Generative reproduction type	Mixed mating	All habitats	interval	weighted	increasing	0.500291	0.061796	0.0188462	0.984964	0.470048	0.530533	2714
Generative reproduction type	Mixed mating	All habitats	lm	weighted	decreasing	0.44947	0.139804	-1.45069	0.146866	0.383003	0.517792	1141
Generative reproduction type	Mixed mating	Alpine and subalpine vegetation	interval	unweighted	increasing	0.630377	0.25843	2.06568	0.0388588	0.50683	0.738917	88
Generative reproduction type	Mixed mating	Alpine and subalpine vegetation	lm	unweighted	increasing	0.566006	0.350599	0.757485	0.448759	0.396137	0.721665	69
Generative reproduction type	Mixed mating	Alpine and subalpine vegetation	interval	weighted	increasing	0.613754	0.242717	1.90808	0.0563815	0.496851	0.718865	92
Generative reproduction type	Mixed mating	Alpine and subalpine vegetation	lm	weighted	increasing	0.57839	0.330232	0.957416	0.338357	0.417979	0.723805	69
Generative reproduction type	Mixed mating	Wetland vegetation	interval	unweighted	decreasing	0.483321	0.18006	-0.370653	0.710896	0.3966	0.571058	148
Generative reproduction type	Mixed mating	Wetland vegetation	lm	unweighted	decreasing	0.424084	0.295559	-1.03543	0.30047	0.292078	0.567892	73
Generative reproduction type	Mixed mating	Wetland vegetation	interval	weighted	increasing	0.508683	0.169319	0.20515	0.837455	0.426261	0.590636	161
Generative reproduction type	Mixed mating	Wetland vegetation	lm	weighted	decreasing	0.498692	0.273193	-0.0191533	0.984719	0.368029	0.629533	76
Generative reproduction type	Mixed mating	Spring and mire vegetation	interval	unweighted	decreasing	0.463574	0.121013	-1.20619	0.227744	0.405369	0.522788	390
Generative reproduction type	Mixed mating	Spring and mire vegetation	lm	unweighted	decreasing	0.447186	0.257116	-0.82471	0.409536	0.328278	0.572459	148
Generative reproduction type	Mixed mating	Spring and mire vegetation	interval	weighted	decreasing	0.422042	0.112535	-2.79377	0.00520969	0.36936	0.476559	429
Generative reproduction type	Mixed mating	Spring and mire vegetation	lm	weighted	decreasing	0.314166	0.226144	-3.4523	0.000555833	0.227242	0.416421	154
Generative reproduction type	Mixed mating	Wet meadows	interval	unweighted	decreasing	0.495707	0.0950427	-0.18067	0.856627	0.449312	0.542177	661
Generative reproduction type	Mixed mating	Wet meadows	lm	unweighted	increasing	0.54356	0.219029	0.797537	0.425139	0.43669	0.646565	219
Generative reproduction type	Mixed mating	Wet meadows	interval	weighted	increasing	0.505366	0.0884631	0.242651	0.808276	0.462093	0.548559	701
Generative reproduction type	Mixed mating	Wet meadows	lm	weighted	decreasing	0.39098	0.197818	-2.24041	0.0250644	0.303453	0.486134	219
Generative reproduction type	Mixed mating	Mesic meadows and pastures	interval	unweighted	increasing	0.536295	0.136272	1.06724	0.285862	0.469624	0.601693	249
Generative reproduction type	Mixed mating	Mesic meadows and pastures	lm	unweighted	increasing	0.589536	0.23451	1.54384	0.122627	0.475623	0.694592	84
Generative reproduction type	Mixed mating	Mesic meadows and pastures	interval	weighted	decreasing	0.465322	0.129827	-1.07016	0.284547	0.402901	0.528848	266
Generative reproduction type	Mixed mating	Mesic meadows and pastures	lm	weighted	decreasing	0.497425	0.221034	-0.046598	0.962834	0.390903	0.604182	85
Generative reproduction type	Mixed mating	Nardus grasslands and heathlands	interval	unweighted	increasing	0.648739	0.226428	2.70946	0.00673925	0.542325	0.742173	98
Generative reproduction type	Mixed mating	Nardus grasslands and heathlands	lm	unweighted	increasing	0.634584	0.296322	1.86262	0.0625164	0.492789	0.75634	74
Generative reproduction type	Mixed mating	Nardus grasslands and heathlands	interval	weighted	increasing	0.584335	0.20983	1.62319	0.104548	0.482341	0.679583	105
Generative reproduction type	Mixed mating	Nardus grasslands and heathlands	lm	weighted	increasing	0.539446	0.275603	0.573696	0.566174	0.40563	0.667807	75
Generative reproduction type	Mixed mating	Sand and shallow-soil vegetation	interval	unweighted	decreasing	0.460941	0.210842	-0.742517	0.457774	0.361284	0.563822	101
Generative reproduction type	Mixed mating	Sand and shallow-soil vegetation	lm	unweighted	increasing	0.522932	0.302939	0.303006	0.761885	0.377081	0.664975	61
Generative reproduction type	Mixed mating	Sand and shallow-soil vegetation	interval	weighted	increasing	0.53447	0.205079	0.673388	0.5007	0.434418	0.631823	104
Generative reproduction type	Mixed mating	Sand and shallow-soil vegetation	lm	weighted	increasing	0.596544	0.290341	1.34699	0.177984	0.455624	0.72315	61
Generative reproduction type	Mixed mating	Dry grasslands	interval	unweighted	increasing	0.536099	0.0938829	1.54071	0.123388	0.490161	0.581432	711
Generative reproduction type	Mixed mating	Dry grasslands	lm	unweighted	increasing	0.53897	0.213926	0.730147	0.4653	0.434604	0.640028	359
Generative reproduction type	Mixed mating	Dry grasslands	interval	weighted	increasing	0.525412	0.0878977	1.15744	0.247094	0.482372	0.568078	729
Generative reproduction type	Mixed mating	Dry grasslands	lm	weighted	decreasing	0.449686	0.196578	-1.02727	0.304294	0.357272	0.545709	360
Generative reproduction type	Mixed mating	Ruderal and weed vegetation	interval	unweighted	increasing	0.51285	0.204033	0.251977	0.801059	0.413749	0.610951	124
Generative reproduction type	Mixed mating	Ruderal and weed vegetation	lm	unweighted	decreasing	0.398171	0.30722	-1.34461	0.178752	0.265958	0.547122	42
Generative reproduction type	Mixed mating	Ruderal and weed vegetation	interval	weighted	increasing	0.559869	0.197411	1.21893	0.222871	0.463493	0.651934	127
Generative reproduction type	Mixed mating	Ruderal and weed vegetation	lm	weighted	increasing	0.517305	0.300926	0.23012	0.817999	0.372722	0.659048	42
Generative reproduction type	Apomixis	All habitats	interval	unweighted	decreasing	0.462517	0.068458	-2.19422	0.0282194	0.429379	0.495991	1603
Generative reproduction type	Apomixis	All habitats	lm	unweighted	decreasing	0.363735	0.187617	-2.98048	0.00287793	0.283551	0.452279	691
Generative reproduction type	Apomixis	All habitats	interval	weighted	decreasing	0.47615	0.0715475	-1.33441	0.182069	0.441345	0.511187	1692
Generative reproduction type	Apomixis	All habitats	lm	weighted	decreasing	0.455899	0.220916	-0.800596	0.423366	0.352093	0.563683	693
Generative reproduction type	Apomixis	Alpine and subalpine vegetation	interval	unweighted	increasing	0.620188	0.382975	1.28036	0.200417	0.435297	0.775732	41
Generative reproduction type	Apomixis	Alpine and subalpine vegetation	lm	unweighted	decreasing	0.491461	0.448977	-0.0760865	0.93935	0.286154	0.699689	32
Generative reproduction type	Apomixis	Alpine and subalpine vegetation	interval	weighted	increasing	0.660171	0.37811	1.75625	0.0790457	0.480753	0.802998	43
Generative reproduction type	Apomixis	Alpine and subalpine vegetation	lm	weighted	increasing	0.604885	0.476249	0.894196	0.371217	0.375763	0.795644	33
Generative reproduction type	Apomixis	Wetland vegetation	interval	unweighted	increasing	0.503553	0.281938	0.0504088	0.959797	0.368565	0.638025	59
Generative reproduction type	Apomixis	Wetland vegetation	lm	unweighted	decreasing	0.475399	0.443337	-0.222138	0.824207	0.275398	0.683617	23
Generative reproduction type	Apomixis	Wetland vegetation	interval	weighted	decreasing	0.447286	0.278781	-0.759166	0.447753	0.319072	0.582917	61
Generative reproduction type	Apomixis	Wetland vegetation	lm	weighted	increasing	0.607818	0.444166	0.986454	0.32391	0.393553	0.787295	23
Generative reproduction type	Apomixis	Spring and mire vegetation	interval	unweighted	decreasing	0.476581	0.193735	-0.483884	0.628468	0.383798	0.571009	145
Generative reproduction type	Apomixis	Spring and mire vegetation	lm	unweighted	decreasing	0.370985	0.330278	-1.59863	0.109903	0.235894	0.5298	51
Generative reproduction type	Apomixis	Spring and mire vegetation	interval	weighted	increasing	0.514001	0.191093	0.29315	0.769407	0.421037	0.606006	152
Generative reproduction type	Apomixis	Spring and mire vegetation	lm	weighted	decreasing	0.489985	0.367359	-0.109067	0.91315	0.31863	0.663726	51
Generative reproduction type	Apomixis	Wet meadows	interval	unweighted	decreasing	0.457928	0.123024	-1.37119	0.170317	0.398957	0.518101	462
Generative reproduction type	Apomixis	Wet meadows	lm	unweighted	decreasing	0.411403	0.265387	-1.34961	0.17714	0.293526	0.540406	167
Generative reproduction type	Apomixis	Wet meadows	interval	weighted	decreasing	0.466629	0.120532	-1.10909	0.267391	0.40856	0.525617	495
Generative reproduction type	Apomixis	Wet meadows	lm	weighted	increasing	0.52673	0.306568	0.349101	0.727013	0.37899	0.669934	167
Generative reproduction type	Apomixis	Mesic meadows and pastures	interval	unweighted	decreasing	0.484322	0.17053	-0.367856	0.71298	0.402042	0.567462	164
Generative reproduction type	Apomixis	Mesic meadows and pastures	lm	unweighted	decreasing	0.379302	0.277274	-1.77627	0.075689	0.26193	0.512731	66
Generative reproduction type	Apomixis	Mesic meadows and pastures	interval	weighted	decreasing	0.461642	0.165665	-0.927982	0.353417	0.382623	0.542637	175
Generative reproduction type	Apomixis	Mesic meadows and pastures	lm	weighted	decreasing	0.488466	0.313462	-0.147203	0.882972	0.340624	0.638355	66
Generative reproduction type	Apomixis	Nardus grasslands and heathlands	interval	unweighted	decreasing	0.429847	0.281977	-1.00177	0.316456	0.302559	0.567139	59
Generative reproduction type	Apomixis	Nardus grasslands and heathlands	lm	unweighted	decreasing	0.291102	0.354539	-2.51041	0.0120592	0.1701	0.451366	48
Generative reproduction type	Apomixis	Nardus grasslands and heathlands	interval	weighted	decreasing	0.452365	0.272042	-0.702537	0.482344	0.326444	0.584694	64
Generative reproduction type	Apomixis	Nardus grasslands and heathlands	lm	weighted	decreasing	0.375787	0.395129	-1.28431	0.199033	0.217226	0.566349	49
Generative reproduction type	Apomixis	Sand and shallow-soil vegetation	interval	unweighted	decreasing	0.393987	0.234707	-1.83455	0.0665726	0.290986	0.507358	88
Generative reproduction type	Apomixis	Sand and shallow-soil vegetation	lm	unweighted	decreasing	0.205708	0.365892	-3.69233	0.000222211	0.112233	0.346636	48
Generative reproduction type	Apomixis	Sand and shallow-soil vegetation	interval	weighted	decreasing	0.395205	0.233498	-1.82222	0.0684215	0.292529	0.50804	89
Generative reproduction type	Apomixis	Sand and shallow-soil vegetation	lm	weighted	decreasing	0.218756	0.393302	-3.23652	0.00120999	0.114682	0.377054	48
Generative reproduction type	Apomixis	Dry grasslands	interval	unweighted	decreasing	0.450675	0.121915	-1.62362	0.104456	0.392482	0.51025	500
Generative reproduction type	Apomixis	Dry grasslands	lm	unweighted	decreasing	0.350433	0.257593	-2.39579	0.0165846	0.245638	0.471963	223
Generative reproduction type	Apomixis	Dry grasslands	interval	weighted	decreasing	0.489373	0.121253	-0.350621	0.725873	0.430413	0.54863	524
Generative reproduction type	Apomixis	Dry grasslands	lm	weighted	decreasing	0.422847	0.297953	-1.04411	0.296433	0.290064	0.5678	223
Generative reproduction type	Apomixis	Ruderal and weed vegetation	interval	unweighted	decreasing	0.48124	0.255782	-0.293516	0.769127	0.359762	0.604977	85
Generative reproduction type	Apomixis	Ruderal and weed vegetation	lm	unweighted	decreasing	0.3666	0.417399	-1.31009	0.190165	0.203442	0.567401	33
Generative reproduction type	Apomixis	Ruderal and weed vegetation	interval	weighted	decreasing	0.479737	0.252215	-0.321536	0.747804	0.359985	0.601864	89
Generative reproduction type	Apomixis	Ruderal and weed vegetation	lm	weighted	increasing	0.513746	0.420433	0.130817	0.89592	0.316688	0.706622	33
Pollination syndrome	Wind pollination	All habitats	interval	unweighted	increasing	0.537633	0.046157	3.26748	0.00108508	0.515083	0.56003	2650
Pollination syndrome	Wind pollination	All habitats	lm	unweighted	increasing	0.548723	0.136984	1.42727	0.153502	0.481766	0.613962	1144
Pollination syndrome	Wind pollination	All habitats	interval	weighted	increasing	0.502211	0.0725606	0.121901	0.902978	0.466707	0.537694	2746
Pollination syndrome	Wind pollination	All habitats	lm	weighted	decreasing	0.468679	0.156227	-0.802974	0.42199	0.393733	0.545066	1154
Pollination syndrome	Wind pollination	Alpine and subalpine vegetation	interval	unweighted	increasing	0.619558	0.256715	1.89967	0.0574761	0.496131	0.729251	89
Pollination syndrome	Wind pollination	Alpine and subalpine vegetation	lm	unweighted	increasing	0.632666	0.333392	1.63072	0.102949	0.472586	0.76801	72
Pollination syndrome	Wind pollination	Alpine and subalpine vegetation	interval	weighted	increasing	0.61184	0.278716	1.63269	0.102535	0.477211	0.73132	98
Pollination syndrome	Wind pollination	Alpine and subalpine vegetation	lm	weighted	increasing	0.554005	0.333077	0.651094	0.514986	0.392705	0.70468	73
Pollination syndrome	Wind pollination	Wetland vegetation	interval	unweighted	decreasing	0.483441	0.170393	-0.388862	0.697378	0.401259	0.566529	165
Pollination syndrome	Wind pollination	Wetland vegetation	lm	unweighted	decreasing	0.315266	0.286043	-2.71153	0.00669742	0.208128	0.446461	79
Pollination syndrome	Wind pollination	Wetland vegetation	interval	weighted	decreasing	0.432445	0.190478	-1.42736	0.153477	0.34407	0.525341	171
Pollination syndrome	Wind pollination	Wetland vegetation	lm	weighted	decreasing	0.263386	0.300317	-3.42453	0.000615867	0.165612	0.391781	79
Pollination syndrome	Wind pollination	Spring and mire vegetation	interval	unweighted	increasing	0.547741	0.117053	1.63642	0.101753	0.490533	0.603715	404
Pollination syndrome	Wind pollination	Spring and mire vegetation	lm	unweighted	increasing	0.570204	0.232681	1.2149	0.224403	0.456768	0.676719	152
Pollination syndrome	Wind pollination	Spring and mire vegetation	interval	weighted	increasing	0.51713	0.140194	0.488956	0.624873	0.448625	0.584998	428
Pollination syndrome	Wind pollination	Spring and mire vegetation	lm	weighted	decreasing	0.403516	0.24519	-1.59401	0.110934	0.294963	0.522417	154
Pollination syndrome	Wind pollination	Wet meadows	interval	unweighted	increasing	0.540864	0.09387	1.74521	0.0809481	0.49496	0.586085	679
Pollination syndrome	Wind pollination	Wet meadows	lm	unweighted	increasing	0.672538	0.211205	3.40753	0.000655528	0.575844	0.75651	219
Pollination syndrome	Wind pollination	Wet meadows	interval	weighted	decreasing	0.477634	0.115065	-0.77802	0.436557	0.421883	0.533948	701
Pollination syndrome	Wind pollination	Wet meadows	lm	weighted	decreasing	0.486683	0.21726	-0.245245	0.806267	0.382464	0.592073	219
Pollination syndrome	Wind pollination	Mesic meadows and pastures	interval	unweighted	increasing	0.531775	0.136005	0.935786	0.349384	0.465233	0.597206	250
Pollination syndrome	Wind pollination	Mesic meadows and pastures	lm	unweighted	increasing	0.612673	0.231055	1.98463	0.0471852	0.501425	0.713291	84
Pollination syndrome	Wind pollination	Mesic meadows and pastures	interval	weighted	decreasing	0.490765	0.145276	-0.254301	0.799263	0.420266	0.561633	268
Pollination syndrome	Wind pollination	Mesic meadows and pastures	lm	weighted	increasing	0.529761	0.240142	0.496307	0.619678	0.413022	0.643332	85
Pollination syndrome	Wind pollination	Nardus grasslands and heathlands	interval	unweighted	increasing	0.509752	0.213102	0.18308	0.854736	0.406451	0.612228	101
Pollination syndrome	Wind pollination	Nardus grasslands and heathlands	lm	unweighted	increasing	0.572782	0.277865	1.05522	0.291323	0.43748	0.698005	75
Pollination syndrome	Wind pollination	Nardus grasslands and heathlands	interval	weighted	increasing	0.560928	0.229474	1.06734	0.285818	0.44897	0.667009	105
Pollination syndrome	Wind pollination	Nardus grasslands and heathlands	lm	weighted	increasing	0.511829	0.282311	0.167635	0.866871	0.376133	0.645804	75
Pollination syndrome	Wind pollination	Sand and shallow-soil vegetation	interval	unweighted	decreasing	0.497182	0.206035	-0.0547154	0.956365	0.397691	0.596896	105
Pollination syndrome	Wind pollination	Sand and shallow-soil vegetation	lm	unweighted	decreasing	0.495009	0.289704	-0.0689174	0.945055	0.357146	0.633635	61
Pollination syndrome	Wind pollination	Sand and shallow-soil vegetation	interval	weighted	increasing	0.50665	0.218258	0.121877	0.902996	0.40103	0.61168	109
Pollination syndrome	Wind pollination	Sand and shallow-soil vegetation	lm	weighted	decreasing	0.475814	0.294654	-0.328592	0.742464	0.337527	0.617911	63
Pollination syndrome	Wind pollination	Dry grasslands	interval	unweighted	increasing	0.547617	0.0904629	2.11186	0.0346982	0.503435	0.59106	730
Pollination syndrome	Wind pollination	Dry grasslands	lm	unweighted	decreasing	0.495862	0.202916	-0.0815803	0.93498	0.397891	0.594151	360
Pollination syndrome	Wind pollination	Dry grasslands	interval	weighted	increasing	0.512864	0.11704	0.43975	0.660118	0.455635	0.569758	739
Pollination syndrome	Wind pollination	Dry grasslands	lm	weighted	decreasing	0.499618	0.216146	-0.00706412	0.994364	0.395282	0.603988	364
Pollination syndrome	Wind pollination	Ruderal and weed vegetation	interval	unweighted	increasing	0.533486	0.199669	0.671826	0.501694	0.436052	0.62843	127
Pollination syndrome	Wind pollination	Ruderal and weed vegetation	lm	unweighted	increasing	0.581725	0.322836	1.02176	0.306897	0.424852	0.723644	42
Pollination syndrome	Wind pollination	Ruderal and weed vegetation	interval	weighted	increasing	0.522907	0.224274	0.408843	0.682655	0.413898	0.629777	127
Pollination syndrome	Wind pollination	Ruderal and weed vegetation	lm	weighted	increasing	0.528358	0.332737	0.341271	0.7329	0.368513	0.682591	42
Pollination syndrome	Insect pollination	All habitats	interval	unweighted	decreasing	0.46469	0.0437828	-3.2313	0.00123227	0.443421	0.486088	2649
Pollination syndrome	Insect pollination	All habitats	lm	unweighted	decreasing	0.3961	0.141398	-2.98267	0.00285747	0.332061	0.463911	1149
Pollination syndrome	Insect pollination	All habitats	interval	weighted	increasing	0.512619	0.0743106	0.679416	0.496875	0.476228	0.548877	2748
Pollination syndrome	Insect pollination	All habitats	lm	weighted	increasing	0.542082	0.171322	0.98486	0.324693	0.458333	0.623519	1154
Pollination syndrome	Insect pollination	Alpine and subalpine vegetation	interval	unweighted	decreasing	0.312989	0.240654	-3.26686	0.00108747	0.221344	0.422014	94
Pollination syndrome	Insect pollination	Alpine and subalpine vegetation	lm	unweighted	decreasing	0.215777	0.341522	-3.77853	0.000157756	0.123486	0.349536	72
Pollination syndrome	Insect pollination	Alpine and subalpine vegetation	interval	weighted	decreasing	0.339134	0.28504	-2.34057	0.0192541	0.226913	0.472904	98
Pollination syndrome	Insect pollination	Alpine and subalpine vegetation	lm	weighted	decreasing	0.381207	0.351412	-1.37851	0.168045	0.23628	0.550905	73
Pollination syndrome	Insect pollination	Wetland vegetation	interval	unweighted	decreasing	0.478987	0.163382	-0.51476	0.606721	0.400273	0.558758	161
Pollination syndrome	Insect pollination	Wetland vegetation	lm	unweighted	increasing	0.534597	0.285753	0.485068	0.627628	0.396168	0.667894	78
Pollination syndrome	Insect pollination	Wetland vegetation	interval	weighted	increasing	0.592991	0.188067	2.00111	0.0453802	0.501935	0.678076	170
Pollination syndrome	Insect pollination	Wetland vegetation	lm	weighted	increasing	0.69201	0.301361	2.68626	0.00722571	0.554502	0.802214	79
Pollination syndrome	Insect pollination	Spring and mire vegetation	interval	unweighted	decreasing	0.489369	0.106579	-0.399067	0.689844	0.437473	0.541494	402
Pollination syndrome	Insect pollination	Spring and mire vegetation	lm	unweighted	decreasing	0.414035	0.238026	-1.45913	0.144529	0.307075	0.529768	153
Pollination syndrome	Insect pollination	Spring and mire vegetation	interval	weighted	increasing	0.515204	0.136344	0.446191	0.655459	0.448584	0.581289	428
Pollination syndrome	Insect pollination	Spring and mire vegetation	lm	weighted	increasing	0.6344	0.256477	2.14888	0.0316438	0.512111	0.741509	154
Pollination syndrome	Insect pollination	Wet meadows	interval	unweighted	decreasing	0.476913	0.0850229	-1.08691	0.277077	0.435596	0.518549	687
Pollination syndrome	Insect pollination	Wet meadows	lm	unweighted	decreasing	0.299844	0.214666	-3.95053	7.79796e-05	0.219466	0.39477	219
Pollination syndrome	Insect pollination	Wet meadows	interval	weighted	decreasing	0.489542	0.111131	-0.376466	0.70657	0.43545	0.543881	701
Pollination syndrome	Insect pollination	Wet meadows	lm	weighted	increasing	0.55679	0.227046	1.00484	0.314975	0.445997	0.662207	219
Pollination syndrome	Insect pollination	Mesic meadows and pastures	interval	unweighted	decreasing	0.476516	0.130684	-0.71932	0.471944	0.413349	0.540444	252
Pollination syndrome	Insect pollination	Mesic meadows and pastures	lm	unweighted	decreasing	0.354311	0.232178	-2.58484	0.00974254	0.258227	0.463793	85
Pollination syndrome	Insect pollination	Mesic meadows and pastures	interval	weighted	increasing	0.52812	0.142832	0.788325	0.430507	0.45826	0.596895	268
Pollination syndrome	Insect pollination	Mesic meadows and pastures	lm	weighted	increasing	0.575371	0.249408	1.21807	0.223196	0.453873	0.688395	85
Pollination syndrome	Insect pollination	Nardus grasslands and heathlands	interval	unweighted	decreasing	0.376147	0.211856	-2.3881	0.0169357	0.28472	0.47734	100
Pollination syndrome	Insect pollination	Nardus grasslands and heathlands	lm	unweighted	decreasing	0.350277	0.285854	-2.16132	0.0306703	0.235396	0.485614	74
Pollination syndrome	Insect pollination	Nardus grasslands and heathlands	interval	weighted	decreasing	0.448332	0.227673	-0.911012	0.362289	0.342169	0.559422	105
Pollination syndrome	Insect pollination	Nardus grasslands and heathlands	lm	weighted	decreasing	0.431523	0.296467	-0.929755	0.352498	0.298028	0.575768	75
Pollination syndrome	Insect pollination	Sand and shallow-soil vegetation	interval	unweighted	decreasing	0.494066	0.200773	-0.118225	0.90589	0.397176	0.591404	106
Pollination syndrome	Insect pollination	Sand and shallow-soil vegetation	lm	unweighted	decreasing	0.461347	0.302665	-0.511854	0.608753	0.321228	0.607852	63
Pollination syndrome	Insect pollination	Sand and shallow-soil vegetation	interval	weighted	increasing	0.542796	0.215632	0.795828	0.426132	0.437571	0.644337	109
Pollination syndrome	Insect pollination	Sand and shallow-soil vegetation	lm	weighted	increasing	0.626907	0.308312	1.68326	0.0923246	0.478685	0.754591	63
Pollination syndrome	Insect pollination	Dry grasslands	interval	unweighted	decreasing	0.45554	0.081867	-2.17807	0.0294012	0.416109	0.495536	723
Pollination syndrome	Insect pollination	Dry grasslands	lm	unweighted	decreasing	0.419773	0.209355	-1.54619	0.122058	0.32431	0.521643	363
Pollination syndrome	Insect pollination	Dry grasslands	interval	weighted	increasing	0.52641	0.112654	0.938594	0.347939	0.471266	0.580916	742
Pollination syndrome	Insect pollination	Dry grasslands	lm	weighted	decreasing	0.464908	0.226105	-0.621826	0.534056	0.358069	0.575068	364
Pollination syndrome	Insect pollination	Ruderal and weed vegetation	interval	unweighted	decreasing	0.491293	0.188985	-0.184315	0.853766	0.400055	0.583114	124
Pollination syndrome	Insect pollination	Ruderal and weed vegetation	lm	unweighted	increasing	0.510395	0.309737	0.134265	0.893193	0.362279	0.656708	42
Pollination syndrome	Insect pollination	Ruderal and weed vegetation	interval	weighted	decreasing	0.446757	0.219476	-0.974068	0.330023	0.344354	0.553885	127
Pollination syndrome	Insect pollination	Ruderal and weed vegetation	lm	weighted	decreasing	0.389562	0.330709	-1.35815	0.174415	0.25024	0.549592	42
Pollination syndrome	Selfing	All habitats	lm	unweighted	increasing	0.507738	0.11613	0.266533	0.789829	0.450993	0.564283	1143
Pollination syndrome	Selfing	All habitats	lm	weighted	decreasing	0.483496	0.104456	-0.632245	0.527227	0.432718	0.534617	1151
Pollination syndrome	Selfing	Alpine and subalpine vegetation	lm	unweighted	increasing	0.511307	0.304983	0.148319	0.882091	0.36528	0.655429	69
Pollination syndrome	Selfing	Alpine and subalpine vegetation	lm	weighted	increasing	0.536478	0.299807	0.48755	0.625868	0.391398	0.675634	71
Pollination syndrome	Selfing	Wetland vegetation	lm	unweighted	increasing	0.634863	0.26283	2.10453	0.035332	0.509498	0.744268	79
Pollination syndrome	Selfing	Wetland vegetation	lm	weighted	increasing	0.540769	0.256589	0.636971	0.524144	0.415939	0.660684	79
Pollination syndrome	Selfing	Spring and mire vegetation	lm	unweighted	decreasing	0.439099	0.204249	-1.19862	0.230675	0.344086	0.538798	150
Pollination syndrome	Selfing	Spring and mire vegetation	lm	weighted	decreasing	0.412563	0.201798	-1.75116	0.0799176	0.321062	0.510532	153
Pollination syndrome	Selfing	Wet meadows	lm	unweighted	decreasing	0.428646	0.178319	-1.61159	0.107051	0.345953	0.515525	219
Pollination syndrome	Selfing	Wet meadows	lm	weighted	decreasing	0.44528	0.17482	-1.25708	0.208725	0.362992	0.530681	219
Pollination syndrome	Selfing	Mesic meadows and pastures	lm	unweighted	decreasing	0.435803	0.205942	-1.25382	0.209907	0.340323	0.536292	85
Pollination syndrome	Selfing	Mesic meadows and pastures	lm	weighted	decreasing	0.390249	0.203668	-2.19114	0.0284416	0.300388	0.488231	85
Pollination syndrome	Selfing	Nardus grasslands and heathlands	lm	unweighted	increasing	0.647003	0.267088	2.26852	0.0232978	0.520591	0.755723	75
Pollination syndrome	Selfing	Nardus grasslands and heathlands	lm	weighted	increasing	0.588956	0.256581	1.40171	0.161001	0.464252	0.703191	75
Pollination syndrome	Selfing	Sand and shallow-soil vegetation	lm	unweighted	decreasing	0.465404	0.26744	-0.51827	0.60427	0.340115	0.595215	63
Pollination syndrome	Selfing	Sand and shallow-soil vegetation	lm	weighted	decreasing	0.439099	0.263299	-0.929813	0.352468	0.318456	0.567397	63
Pollination syndrome	Selfing	Dry grasslands	lm	unweighted	increasing	0.557041	0.174992	1.30956	0.190344	0.471577	0.639257	361
Pollination syndrome	Selfing	Dry grasslands	lm	weighted	increasing	0.548792	0.170164	1.1506	0.249897	0.465623	0.629321	364
Pollination syndrome	Selfing	Ruderal and weed vegetation	lm	unweighted	increasing	0.573685	0.294761	1.00726	0.31381	0.430253	0.705707	42
Pollination syndrome	Selfing	Ruderal and weed vegetation	lm	weighted	decreasing	0.490244	0.297099	-0.131368	0.895484	0.349478	0.632574	42
Dispersal strategy	Allium (autochory)	All habitats	interval	unweighted	decreasing	0.496654	0.0570031	-0.234793	0.81437	0.468764	0.524565	2588
Dispersal strategy	Allium (autochory)	All habitats	lm	unweighted	decreasing	0.472065	0.119835	-0.933425	0.3506	0.414176	0.530715	1137
Dispersal strategy	Allium (autochory)	All habitats	interval	weighted	decreasing	0.471324	0.0647881	-1.77242	0.0763247	0.439839	0.503038	2702
Dispersal strategy	Allium (autochory)	All habitats	lm	weighted	decreasing	0.45422	0.163301	-1.12451	0.260796	0.376672	0.534055	1140
Dispersal strategy	Allium (autochory)	Alpine and subalpine vegetation	interval	unweighted	increasing	0.626487	0.244564	2.11467	0.0344577	0.509458	0.730372	92
Dispersal strategy	Allium (autochory)	Alpine and subalpine vegetation	lm	unweighted	increasing	0.640976	0.298444	1.94208	0.0521271	0.498666	0.762157	71
Dispersal strategy	Allium (autochory)	Alpine and subalpine vegetation	interval	weighted	decreasing	0.493271	0.265733	-0.101297	0.919315	0.366388	0.621027	98
Dispersal strategy	Allium (autochory)	Alpine and subalpine vegetation	lm	weighted	decreasing	0.485794	0.345563	-0.164484	0.86935	0.324289	0.650321	73
Dispersal strategy	Allium (autochory)	Wetland vegetation	interval	unweighted	decreasing	0.480923	0.174123	-0.438457	0.661055	0.397086	0.565848	151
Dispersal strategy	Allium (autochory)	Wetland vegetation	lm	unweighted	increasing	0.523834	0.258452	0.369159	0.712009	0.398637	0.646106	72
Dispersal strategy	Allium (autochory)	Wetland vegetation	interval	weighted	increasing	0.596165	0.191183	2.03738	0.0416124	0.5037	0.68227	157
Dispersal strategy	Allium (autochory)	Wetland vegetation	lm	weighted	increasing	0.82164	0.356656	4.28284	1.84521e-05	0.696031	0.902607	72
Dispersal strategy	Allium (autochory)	Spring and mire vegetation	interval	unweighted	increasing	0.578747	0.117141	2.71155	0.00669699	0.521996	0.633491	390
Dispersal strategy	Allium (autochory)	Spring and mire vegetation	lm	unweighted	increasing	0.629498	0.203554	2.60405	0.00921302	0.532729	0.716877	148
Dispersal strategy	Allium (autochory)	Spring and mire vegetation	interval	weighted	increasing	0.537152	0.134879	1.10381	0.269674	0.471163	0.601864	420
Dispersal strategy	Allium (autochory)	Spring and mire vegetation	lm	weighted	decreasing	0.49001	0.267925	-0.149167	0.881422	0.362371	0.618965	148
Dispersal strategy	Allium (autochory)	Wet meadows	interval	unweighted	decreasing	0.475423	0.0919029	-1.07056	0.284367	0.430818	0.520423	671
Dispersal strategy	Allium (autochory)	Wet meadows	lm	unweighted	decreasing	0.447876	0.171143	-1.22269	0.221447	0.367097	0.531503	219
Dispersal strategy	Allium (autochory)	Wet meadows	interval	weighted	decreasing	0.481861	0.109336	-0.663899	0.506755	0.428767	0.535367	696
Dispersal strategy	Allium (autochory)	Wet meadows	lm	weighted	decreasing	0.481707	0.243869	-0.300188	0.764033	0.36559	0.599833	219
Dispersal strategy	Allium (autochory)	Mesic meadows and pastures	interval	unweighted	decreasing	0.473005	0.138377	-0.781091	0.434749	0.406296	0.540692	234
Dispersal strategy	Allium (autochory)	Mesic meadows and pastures	lm	unweighted	decreasing	0.40359	0.199831	-1.95429	0.050667	0.313848	0.500283	84
Dispersal strategy	Allium (autochory)	Mesic meadows and pastures	interval	weighted	decreasing	0.411636	0.145039	-2.46282	0.0137847	0.344913	0.481775	254
Dispersal strategy	Allium (autochory)	Mesic meadows and pastures	lm	weighted	decreasing	0.293812	0.26463	-3.31384	0.000920237	0.198514	0.411377	84
Dispersal strategy	Allium (autochory)	Nardus grasslands and heathlands	interval	unweighted	increasing	0.557766	0.21036	1.10334	0.269878	0.455072	0.655747	103
Dispersal strategy	Allium (autochory)	Nardus grasslands and heathlands	lm	unweighted	increasing	0.591943	0.253085	1.46989	0.141593	0.469032	0.704338	74
Dispersal strategy	Allium (autochory)	Nardus grasslands and heathlands	interval	weighted	decreasing	0.338942	0.230849	-2.89372	0.00380705	0.245924	0.446318	105
Dispersal strategy	Allium (autochory)	Nardus grasslands and heathlands	lm	weighted	decreasing	0.343008	0.304676	-2.13314	0.0329131	0.223208	0.486812	75
Dispersal strategy	Allium (autochory)	Sand and shallow-soil vegetation	interval	unweighted	increasing	0.512629	0.202485	0.249536	0.802946	0.414271	0.610019	107
Dispersal strategy	Allium (autochory)	Sand and shallow-soil vegetation	lm	unweighted	decreasing	0.456868	0.261315	-0.661869	0.508055	0.335119	0.583999	63
Dispersal strategy	Allium (autochory)	Sand and shallow-soil vegetation	interval	weighted	decreasing	0.442624	0.213758	-1.07841	0.280851	0.343108	0.546971	110
Dispersal strategy	Allium (autochory)	Sand and shallow-soil vegetation	lm	weighted	decreasing	0.356455	0.313321	-1.88556	0.0593544	0.230608	0.505828	63
Dispersal strategy	Allium (autochory)	Dry grasslands	interval	unweighted	decreasing	0.481322	0.0883032	-0.846485	0.397282	0.438361	0.524561	714
Dispersal strategy	Allium (autochory)	Dry grasslands	lm	unweighted	decreasing	0.413667	0.162762	-2.14316	0.0321002	0.338982	0.492546	364
Dispersal strategy	Allium (autochory)	Dry grasslands	interval	weighted	decreasing	0.447756	0.110695	-1.89475	0.058125	0.394915	0.501805	735
Dispersal strategy	Allium (autochory)	Dry grasslands	lm	weighted	decreasing	0.432126	0.236976	-1.15279	0.248996	0.323519	0.547675	364
Dispersal strategy	Allium (autochory)	Ruderal and weed vegetation	interval	unweighted	decreasing	0.39235	0.201685	-2.16894	0.0300871	0.303066	0.489465	126
Dispersal strategy	Allium (autochory)	Ruderal and weed vegetation	lm	unweighted	decreasing	0.34054	0.306833	-2.15391	0.0312475	0.220583	0.485127	42
Dispersal strategy	Allium (autochory)	Ruderal and weed vegetation	interval	weighted	decreasing	0.492635	0.217979	-0.135168	0.892479	0.38777	0.598151	127
Dispersal strategy	Allium (autochory)	Ruderal and weed vegetation	lm	weighted	increasing	0.552864	0.357326	0.593991	0.552518	0.380342	0.713531	42
Dispersal strategy	Bidens (auto- and epizoochory)	All habitats	interval	unweighted	increasing	0.517399	0.0888242	0.783828	0.433141	0.473906	0.560629	996
Dispersal strategy	Bidens (auto- and epizoochory)	All habitats	lm	unweighted	increasing	0.520682	0.183629	0.450782	0.652146	0.431158	0.608898	515
Dispersal strategy	Bidens (auto- and epizoochory)	All habitats	interval	weighted	increasing	0.551806	0.0906656	2.2938	0.0218019	0.507566	0.59524	1028
Dispersal strategy	Bidens (auto- and epizoochory)	All habitats	lm	weighted	increasing	0.576594	0.234953	1.31433	0.188736	0.462149	0.683371	517
Dispersal strategy	Bidens (auto- and epizoochory)	Alpine and subalpine vegetation	interval	unweighted	decreasing	0.339	0.904876	-0.737952	0.460544	0.0800786	0.75134	6
Dispersal strategy	Bidens (auto- and epizoochory)	Alpine and subalpine vegetation	lm	unweighted	increasing	0.528681	0.918248	0.125075	0.900464	0.15645	0.871533	4
Dispersal strategy	Bidens (auto- and epizoochory)	Alpine and subalpine vegetation	interval	weighted	increasing	0.705921	0.873518	1.00245	0.316129	0.302291	0.930067	7
Dispersal strategy	Bidens (auto- and epizoochory)	Alpine and subalpine vegetation	lm	weighted	decreasing	0.467735	1.08519	-0.119094	0.905201	0.0948186	0.880555	4
Dispersal strategy	Bidens (auto- and epizoochory)	Wetland vegetation	interval	unweighted	increasing	0.608406	0.309399	1.4241	0.154418	0.458646	0.740203	56
Dispersal strategy	Bidens (auto- and epizoochory)	Wetland vegetation	lm	unweighted	increasing	0.665447	0.420072	1.63701	0.101628	0.466136	0.819208	33
Dispersal strategy	Bidens (auto- and epizoochory)	Wetland vegetation	interval	weighted	increasing	0.598461	0.304396	1.31098	0.189863	0.450773	0.730205	56
Dispersal strategy	Bidens (auto- and epizoochory)	Wetland vegetation	lm	weighted	increasing	0.728451	0.482121	2.04675	0.0406829	0.510458	0.87344	33
Dispersal strategy	Bidens (auto- and epizoochory)	Spring and mire vegetation	interval	unweighted	decreasing	0.464938	0.536817	-0.261691	0.79356	0.23279	0.71334	15
Dispersal strategy	Bidens (auto- and epizoochory)	Spring and mire vegetation	lm	unweighted	decreasing	0.186263	0.70297	-2.0975	0.0359493	0.0545638	0.475848	9
Dispersal strategy	Bidens (auto- and epizoochory)	Spring and mire vegetation	interval	weighted	decreasing	0.40164	0.544319	-0.732362	0.463948	0.18763	0.661102	15
Dispersal strategy	Bidens (auto- and epizoochory)	Spring and mire vegetation	lm	weighted	decreasing	0.239122	0.709471	-1.63149	0.102786	0.0725585	0.557998	9
Dispersal strategy	Bidens (auto- and epizoochory)	Wet meadows	interval	unweighted	increasing	0.503988	0.204413	0.0780384	0.937798	0.404996	0.602668	140
Dispersal strategy	Bidens (auto- and epizoochory)	Wet meadows	lm	unweighted	increasing	0.646725	0.305585	1.97874	0.0478455	0.501434	0.769166	67
Dispersal strategy	Bidens (auto- and epizoochory)	Wet meadows	interval	weighted	increasing	0.532376	0.199815	0.649025	0.516322	0.434885	0.627456	144
Dispersal strategy	Bidens (auto- and epizoochory)	Wet meadows	lm	weighted	increasing	0.615498	0.377796	1.24534	0.213007	0.432911	0.770467	67
Dispersal strategy	Bidens (auto- and epizoochory)	Mesic meadows and pastures	interval	unweighted	increasing	0.54631	0.265188	0.700536	0.483593	0.417271	0.669413	73
Dispersal strategy	Bidens (auto- and epizoochory)	Mesic meadows and pastures	lm	unweighted	increasing	0.505174	0.331299	0.0624743	0.950185	0.34782	0.66151	30
Dispersal strategy	Bidens (auto- and epizoochory)	Mesic meadows and pastures	interval	weighted	increasing	0.584905	0.260277	1.3176	0.187638	0.458299	0.701212	77
Dispersal strategy	Bidens (auto- and epizoochory)	Mesic meadows and pastures	lm	weighted	increasing	0.616322	0.386587	1.22603	0.220188	0.429539	0.77411	31
Dispersal strategy	Bidens (auto- and epizoochory)	Nardus grasslands and heathlands	interval	unweighted	increasing	0.532459	0.779924	0.166709	0.867599	0.198038	0.840056	7
Dispersal strategy	Bidens (auto- and epizoochory)	Nardus grasslands and heathlands	lm	unweighted	increasing	0.508894	0.691836	0.0514279	0.958985	0.210753	0.80084	7
Dispersal strategy	Bidens (auto- and epizoochory)	Nardus grasslands and heathlands	interval	weighted	increasing	1	2.53648e+07	2.09953e-06	0.999998	0	1	7
Dispersal strategy	Bidens (auto- and epizoochory)	Nardus grasslands and heathlands	lm	weighted	increasing	1	2.13291e+07	2.41965e-06	0.999998	0	1	7
Dispersal strategy	Bidens (auto- and epizoochory)	Sand and shallow-soil vegetation	interval	unweighted	decreasing	0.48572	0.260314	-0.219491	0.826268	0.36185	0.611369	70
Dispersal strategy	Bidens (auto- and epizoochory)	Sand and shallow-soil vegetation	lm	unweighted	decreasing	0.463267	0.368136	-0.39984	0.689275	0.295519	0.639763	34
Dispersal strategy	Bidens (auto- and epizoochory)	Sand and shallow-soil vegetation	interval	weighted	increasing	0.528782	0.257822	0.447031	0.654853	0.403701	0.65035	71
Dispersal strategy	Bidens (auto- and epizoochory)	Sand and shallow-soil vegetation	lm	weighted	increasing	0.605143	0.417481	1.02266	0.306469	0.403403	0.776466	35
Dispersal strategy	Bidens (auto- and epizoochory)	Dry grasslands	interval	unweighted	increasing	0.516713	0.122249	0.547047	0.584346	0.456925	0.576026	548
Dispersal strategy	Bidens (auto- and epizoochory)	Dry grasslands	lm	unweighted	increasing	0.501187	0.220462	0.0215338	0.98282	0.394759	0.607507	292
Dispersal strategy	Bidens (auto- and epizoochory)	Dry grasslands	interval	weighted	increasing	0.557252	0.118727	1.93734	0.0527034	0.499329	0.613658	565
Dispersal strategy	Bidens (auto- and epizoochory)	Dry grasslands	lm	weighted	increasing	0.598279	0.28189	1.41295	0.15767	0.461527	0.721275	292
Dispersal strategy	Bidens (auto- and epizoochory)	Ruderal and weed vegetation	interval	unweighted	decreasing	0.496416	0.262704	-0.0545694	0.956482	0.370698	0.62259	81
Dispersal strategy	Bidens (auto- and epizoochory)	Ruderal and weed vegetation	lm	unweighted	decreasing	0.468383	0.339786	-0.372697	0.709374	0.311609	0.631657	39
Dispersal strategy	Bidens (auto- and epizoochory)	Ruderal and weed vegetation	interval	weighted	increasing	0.503032	0.252851	0.0479731	0.961738	0.381438	0.624269	86
Dispersal strategy	Bidens (auto- and epizoochory)	Ruderal and weed vegetation	lm	weighted	decreasing	0.468254	0.38419	-0.330974	0.740664	0.293145	0.651546	39
Dispersal strategy	Cornus (auto- and endozoochory)	All habitats	interval	unweighted	increasing	0.589165	0.134853	2.6734	0.00750875	0.524034	0.651315	999
Dispersal strategy	Cornus (auto- and endozoochory)	All habitats	lm	unweighted	increasing	0.639968	0.240698	2.38982	0.0168566	0.525843	0.740195	625
Dispersal strategy	Cornus (auto- and endozoochory)	All habitats	interval	weighted	increasing	0.642532	0.129852	4.51567	6.31164e-06	0.582213	0.698649	1060
Dispersal strategy	Cornus (auto- and endozoochory)	All habitats	lm	weighted	increasing	0.682854	0.217073	3.53301	0.000410856	0.584546	0.767165	631
Dispersal strategy	Cornus (auto- and endozoochory)	Alpine and subalpine vegetation	interval	unweighted	decreasing	0.413357	0.386211	-0.906511	0.364665	0.248419	0.600333	71
Dispersal strategy	Cornus (auto- and endozoochory)	Alpine and subalpine vegetation	lm	unweighted	decreasing	0.264059	0.478801	-2.14071	0.0322971	0.123098	0.478378	55
Dispersal strategy	Cornus (auto- and endozoochory)	Alpine and subalpine vegetation	interval	weighted	decreasing	0.455802	0.376765	-0.470469	0.63802	0.285834	0.636728	74
Dispersal strategy	Cornus (auto- and endozoochory)	Alpine and subalpine vegetation	lm	weighted	decreasing	0.477848	0.446121	-0.19875	0.842458	0.276268	0.68691	56
Dispersal strategy	Cornus (auto- and endozoochory)	Wetland vegetation	interval	unweighted	increasing	0.687044	0.440584	1.78476	0.0743004	0.480711	0.838873	35
Dispersal strategy	Cornus (auto- and endozoochory)	Wetland vegetation	lm	unweighted	increasing	0.815818	0.720779	2.0648	0.0389418	0.518882	0.947894	22
Dispersal strategy	Cornus (auto- and endozoochory)	Wetland vegetation	interval	weighted	increasing	0.624103	0.420011	1.20711	0.227389	0.421601	0.790875	37
Dispersal strategy	Cornus (auto- and endozoochory)	Wetland vegetation	lm	weighted	increasing	0.836464	0.658307	2.47932	0.0131633	0.584651	0.948943	22
Dispersal strategy	Cornus (auto- and endozoochory)	Spring and mire vegetation	interval	unweighted	increasing	0.506737	0.303095	0.0889143	0.92915	0.361905	0.650447	107
Dispersal strategy	Cornus (auto- and endozoochory)	Spring and mire vegetation	lm	unweighted	decreasing	0.434872	0.43621	-0.600633	0.548084	0.246576	0.644043	82
Dispersal strategy	Cornus (auto- and endozoochory)	Spring and mire vegetation	interval	weighted	increasing	0.596104	0.289401	1.34505	0.178608	0.455628	0.722415	123
Dispersal strategy	Cornus (auto- and endozoochory)	Spring and mire vegetation	lm	weighted	increasing	0.69025	0.415371	1.92909	0.0537199	0.496794	0.83416	85
Dispersal strategy	Cornus (auto- and endozoochory)	Wet meadows	interval	unweighted	increasing	0.646841	0.278307	2.1745	0.0296673	0.514923	0.75963	87
Dispersal strategy	Cornus (auto- and endozoochory)	Wet meadows	lm	unweighted	increasing	0.585775	0.382587	0.905747	0.36507	0.400512	0.749582	41
Dispersal strategy	Cornus (auto- and endozoochory)	Wet meadows	interval	weighted	increasing	0.658354	0.271072	2.4199	0.0155249	0.531128	0.76625	89
Dispersal strategy	Cornus (auto- and endozoochory)	Wet meadows	lm	weighted	increasing	0.63522	0.36183	1.53298	0.125281	0.461453	0.779689	41
Dispersal strategy	Cornus (auto- and endozoochory)	Mesic meadows and pastures	interval	unweighted	increasing	0.58458	0.272256	1.25471	0.209584	0.452145	0.70583	98
Dispersal strategy	Cornus (auto- and endozoochory)	Mesic meadows and pastures	lm	unweighted	increasing	0.624508	0.37272	1.3649	0.172283	0.444778	0.775433	45
Dispersal strategy	Cornus (auto- and endozoochory)	Mesic meadows and pastures	interval	weighted	increasing	0.65664	0.26102	2.48393	0.0129942	0.534138	0.761323	113
Dispersal strategy	Cornus (auto- and endozoochory)	Mesic meadows and pastures	lm	weighted	increasing	0.68172	0.357746	2.12912	0.0332439	0.515125	0.811969	45
Dispersal strategy	Cornus (auto- and endozoochory)	Nardus grasslands and heathlands	interval	unweighted	increasing	0.511238	0.362206	0.124124	0.901217	0.339628	0.680239	66
Dispersal strategy	Cornus (auto- and endozoochory)	Nardus grasslands and heathlands	lm	unweighted	decreasing	0.441351	0.449744	-0.524036	0.600253	0.246538	0.656063	53
Dispersal strategy	Cornus (auto- and endozoochory)	Nardus grasslands and heathlands	interval	weighted	increasing	0.67348	0.362192	1.99885	0.0456251	0.503521	0.8075	71
Dispersal strategy	Cornus (auto- and endozoochory)	Nardus grasslands and heathlands	lm	weighted	increasing	0.672835	0.42458	1.69823	0.0894637	0.472247	0.825375	54
Dispersal strategy	Cornus (auto- and endozoochory)	Sand and shallow-soil vegetation	interval	unweighted	increasing	0.516492	0.524252	0.12588	0.899827	0.276573	0.749042	19
Dispersal strategy	Cornus (auto- and endozoochory)	Sand and shallow-soil vegetation	lm	unweighted	increasing	0.503272	0.589634	0.0221966	0.982291	0.241848	0.762919	15
Dispersal strategy	Cornus (auto- and endozoochory)	Sand and shallow-soil vegetation	interval	weighted	increasing	0.572538	0.516125	0.566165	0.571281	0.327531	0.786473	19
Dispersal strategy	Cornus (auto- and endozoochory)	Sand and shallow-soil vegetation	lm	weighted	increasing	0.555171	0.565991	0.391502	0.695426	0.291577	0.790991	15
Dispersal strategy	Cornus (auto- and endozoochory)	Dry grasslands	interval	unweighted	increasing	0.609033	0.196042	2.261	0.0237595	0.51475	0.695823	452
Dispersal strategy	Cornus (auto- and endozoochory)	Dry grasslands	lm	unweighted	increasing	0.7701	0.317648	3.8057	0.000141403	0.642515	0.861935	279
Dispersal strategy	Cornus (auto- and endozoochory)	Dry grasslands	interval	weighted	increasing	0.663651	0.187777	3.61923	0.000295477	0.577269	0.740322	468
Dispersal strategy	Cornus (auto- and endozoochory)	Dry grasslands	lm	weighted	increasing	0.704007	0.296184	2.92538	0.00344031	0.571002	0.80953	280
Dispersal strategy	Cornus (auto- and endozoochory)	Ruderal and weed vegetation	interval	unweighted	increasing	0.755494	0.357722	3.15367	0.00161233	0.60516	0.861673	64
Dispersal strategy	Cornus (auto- and endozoochory)	Ruderal and weed vegetation	lm	unweighted	increasing	0.77292	0.465755	2.62987	0.00854176	0.577376	0.894517	33
Dispersal strategy	Cornus (auto- and endozoochory)	Ruderal and weed vegetation	interval	weighted	increasing	0.742287	0.349875	3.02363	0.00249766	0.591978	0.851148	66
Dispersal strategy	Cornus (auto- and endozoochory)	Ruderal and weed vegetation	lm	weighted	increasing	0.77133	0.456278	2.66468	0.00770612	0.579701	0.891883	33
Dispersal strategy	Epilobium (anemo- and autochory)	All habitats	interval	unweighted	decreasing	0.478043	0.0662827	-1.32593	0.184863	0.445765	0.510505	2402
Dispersal strategy	Epilobium (anemo- and autochory)	All habitats	lm	unweighted	decreasing	0.473857	0.146602	-0.713953	0.475256	0.403235	0.54554	1059
Dispersal strategy	Epilobium (anemo- and autochory)	All habitats	interval	weighted	increasing	0.518689	0.0608615	1.22885	0.21913	0.488878	0.548367	2522
Dispersal strategy	Epilobium (anemo- and autochory)	All habitats	lm	weighted	increasing	0.540721	0.153249	1.06523	0.286774	0.465774	0.613869	1066
Dispersal strategy	Epilobium (anemo- and autochory)	Alpine and subalpine vegetation	interval	unweighted	decreasing	0.371508	0.281532	-1.86747	0.061836	0.253971	0.50651	87
Dispersal strategy	Epilobium (anemo- and autochory)	Alpine and subalpine vegetation	lm	unweighted	decreasing	0.290048	0.333259	-2.68605	0.00723022	0.175328	0.4398	72
Dispersal strategy	Epilobium (anemo- and autochory)	Alpine and subalpine vegetation	interval	weighted	decreasing	0.418547	0.261332	-1.25795	0.208411	0.301336	0.545737	98
Dispersal strategy	Epilobium (anemo- and autochory)	Alpine and subalpine vegetation	lm	weighted	decreasing	0.434896	0.333141	-0.78616	0.431774	0.286009	0.596534	73
Dispersal strategy	Epilobium (anemo- and autochory)	Wetland vegetation	interval	unweighted	decreasing	0.467827	0.206216	-0.624918	0.532025	0.369807	0.568396	128
Dispersal strategy	Epilobium (anemo- and autochory)	Wetland vegetation	lm	unweighted	increasing	0.517358	0.304001	0.22848	0.819273	0.371363	0.660447	60
Dispersal strategy	Epilobium (anemo- and autochory)	Wetland vegetation	interval	weighted	decreasing	0.466427	0.197186	-0.682079	0.495189	0.372625	0.562664	137
Dispersal strategy	Epilobium (anemo- and autochory)	Wetland vegetation	lm	weighted	decreasing	0.494584	0.302092	-0.0717204	0.942824	0.351203	0.638861	60
Dispersal strategy	Epilobium (anemo- and autochory)	Spring and mire vegetation	interval	unweighted	increasing	0.51412	0.143876	0.392661	0.69457	0.443863	0.583823	344
Dispersal strategy	Epilobium (anemo- and autochory)	Spring and mire vegetation	lm	unweighted	increasing	0.538372	0.244086	0.630059	0.528656	0.419552	0.652985	108
Dispersal strategy	Epilobium (anemo- and autochory)	Spring and mire vegetation	interval	weighted	increasing	0.572562	0.138453	2.11126	0.0347499	0.505237	0.637302	360
Dispersal strategy	Epilobium (anemo- and autochory)	Spring and mire vegetation	lm	weighted	increasing	0.709912	0.252471	3.54479	0.000392925	0.598717	0.800559	108
Dispersal strategy	Epilobium (anemo- and autochory)	Wet meadows	interval	unweighted	decreasing	0.482922	0.111294	-0.614027	0.539198	0.428868	0.537379	620
Dispersal strategy	Epilobium (anemo- and autochory)	Wet meadows	lm	unweighted	decreasing	0.421934	0.209284	-1.50435	0.13249	0.326287	0.52382	215
Dispersal strategy	Epilobium (anemo- and autochory)	Wet meadows	interval	weighted	increasing	0.50795	0.104538	0.304226	0.760956	0.456836	0.558899	655
Dispersal strategy	Epilobium (anemo- and autochory)	Wet meadows	lm	weighted	increasing	0.543445	0.214882	0.810775	0.417495	0.438577	0.644599	215
Dispersal strategy	Epilobium (anemo- and autochory)	Mesic meadows and pastures	interval	unweighted	increasing	0.509951	0.154131	0.258283	0.796189	0.434803	0.584652	213
Dispersal strategy	Epilobium (anemo- and autochory)	Mesic meadows and pastures	lm	unweighted	increasing	0.561727	0.233482	1.06293	0.287815	0.44783	0.669471	79
Dispersal strategy	Epilobium (anemo- and autochory)	Mesic meadows and pastures	interval	weighted	increasing	0.558097	0.145817	1.60092	0.109395	0.486914	0.62697	234
Dispersal strategy	Epilobium (anemo- and autochory)	Mesic meadows and pastures	lm	weighted	increasing	0.588723	0.236199	1.51858	0.128869	0.47396	0.694582	80
Dispersal strategy	Epilobium (anemo- and autochory)	Nardus grasslands and heathlands	interval	unweighted	decreasing	0.392791	0.233145	-1.86834	0.0617151	0.290584	0.50534	97
Dispersal strategy	Epilobium (anemo- and autochory)	Nardus grasslands and heathlands	lm	unweighted	decreasing	0.365036	0.283614	-1.95186	0.0509549	0.247974	0.500575	73
Dispersal strategy	Epilobium (anemo- and autochory)	Nardus grasslands and heathlands	interval	weighted	increasing	0.519258	0.219673	0.350845	0.725705	0.412539	0.624249	104
Dispersal strategy	Epilobium (anemo- and autochory)	Nardus grasslands and heathlands	lm	weighted	decreasing	0.447421	0.285165	-0.740254	0.459146	0.316477	0.586089	74
Dispersal strategy	Epilobium (anemo- and autochory)	Sand and shallow-soil vegetation	interval	unweighted	decreasing	0.486393	0.220554	-0.246847	0.805027	0.380667	0.593351	101
Dispersal strategy	Epilobium (anemo- and autochory)	Sand and shallow-soil vegetation	lm	unweighted	decreasing	0.485984	0.298221	-0.18804	0.850846	0.345115	0.629116	60
Dispersal strategy	Epilobium (anemo- and autochory)	Sand and shallow-soil vegetation	interval	weighted	increasing	0.548538	0.21281	0.915209	0.360082	0.444644	0.648366	106
Dispersal strategy	Epilobium (anemo- and autochory)	Sand and shallow-soil vegetation	lm	weighted	increasing	0.562738	0.294952	0.855336	0.392365	0.41926	0.696435	61
Dispersal strategy	Epilobium (anemo- and autochory)	Dry grasslands	interval	unweighted	decreasing	0.469322	0.110493	-1.112	0.266139	0.415948	0.523406	688
Dispersal strategy	Epilobium (anemo- and autochory)	Dry grasslands	lm	unweighted	decreasing	0.478582	0.204867	-0.418433	0.67563	0.38054	0.578303	350
Dispersal strategy	Epilobium (anemo- and autochory)	Dry grasslands	interval	weighted	increasing	0.510564	0.104921	0.402812	0.687086	0.459246	0.561661	702
Dispersal strategy	Epilobium (anemo- and autochory)	Dry grasslands	lm	weighted	decreasing	0.477489	0.205925	-0.437558	0.661707	0.37902	0.57774	353
Dispersal strategy	Epilobium (anemo- and autochory)	Ruderal and weed vegetation	interval	unweighted	decreasing	0.481245	0.217883	-0.344469	0.730493	0.377048	0.5871	124
Dispersal strategy	Epilobium (anemo- and autochory)	Ruderal and weed vegetation	lm	unweighted	decreasing	0.414334	0.325451	-1.06338	0.28761	0.272108	0.572436	42
Dispersal strategy	Epilobium (anemo- and autochory)	Ruderal and weed vegetation	interval	weighted	decreasing	0.482044	0.212423	-0.338258	0.735169	0.380319	0.58528	126
Dispersal strategy	Epilobium (anemo- and autochory)	Ruderal and weed vegetation	lm	weighted	decreasing	0.421433	0.305915	-1.03589	0.300255	0.285677	0.570205	42
Dispersal strategy	Lycopodium (anemochory)	All habitats	interval	unweighted	decreasing	0.47066	0.0849103	-1.38378	0.166427	0.429493	0.512229	785
Dispersal strategy	Lycopodium (anemochory)	All habitats	lm	unweighted	decreasing	0.479138	0.26624	-0.313619	0.753811	0.353128	0.607859	344
Dispersal strategy	Lycopodium (anemochory)	All habitats	interval	weighted	decreasing	0.490884	0.0697501	-0.52285	0.601079	0.456814	0.525039	823
Dispersal strategy	Lycopodium (anemochory)	All habitats	lm	weighted	decreasing	0.464891	0.216154	-0.650768	0.515197	0.362548	0.570279	344
Dispersal strategy	Lycopodium (anemochory)	Alpine and subalpine vegetation	interval	unweighted	decreasing	0.390339	0.349231	-1.27677	0.201685	0.244093	0.559367	39
Dispersal strategy	Lycopodium (anemochory)	Alpine and subalpine vegetation	lm	unweighted	increasing	0.642945	0.512281	1.14814	0.250913	0.397502	0.830928	35
Dispersal strategy	Lycopodium (anemochory)	Alpine and subalpine vegetation	interval	weighted	decreasing	0.428521	0.311901	-0.923009	0.356003	0.289214	0.580159	42
Dispersal strategy	Lycopodium (anemochory)	Alpine and subalpine vegetation	lm	weighted	decreasing	0.432194	0.452955	-0.602498	0.546843	0.238544	0.649051	35
Dispersal strategy	Lycopodium (anemochory)	Wetland vegetation	interval	unweighted	decreasing	0.423383	0.367521	-0.840503	0.400626	0.263233	0.60143	31
Dispersal strategy	Lycopodium (anemochory)	Wetland vegetation	lm	unweighted	decreasing	0.409536	0.567169	-0.645102	0.518861	0.185803	0.678252	16
Dispersal strategy	Lycopodium (anemochory)	Wetland vegetation	interval	weighted	decreasing	0.483891	0.359415	-0.179345	0.857667	0.316717	0.654749	31
Dispersal strategy	Lycopodium (anemochory)	Wetland vegetation	lm	weighted	decreasing	0.429223	0.49315	-0.577965	0.563288	0.222427	0.664081	16
Dispersal strategy	Lycopodium (anemochory)	Spring and mire vegetation	interval	unweighted	decreasing	0.445034	0.146419	-1.5077	0.131632	0.375726	0.516549	244
Dispersal strategy	Lycopodium (anemochory)	Spring and mire vegetation	lm	unweighted	decreasing	0.417726	0.399476	-0.831381	0.405758	0.246926	0.610839	67
Dispersal strategy	Lycopodium (anemochory)	Spring and mire vegetation	interval	weighted	decreasing	0.482532	0.124918	-0.559559	0.57578	0.421959	0.543623	257
Dispersal strategy	Lycopodium (anemochory)	Spring and mire vegetation	lm	weighted	increasing	0.523739	0.322327	0.294823	0.768129	0.368951	0.674098	67
Dispersal strategy	Lycopodium (anemochory)	Wet meadows	interval	unweighted	increasing	0.52882	0.126982	0.908865	0.363421	0.466682	0.590079	302
Dispersal strategy	Lycopodium (anemochory)	Wet meadows	lm	unweighted	increasing	0.677161	0.381078	1.94384	0.0519149	0.498464	0.815726	127
Dispersal strategy	Lycopodium (anemochory)	Wet meadows	interval	weighted	increasing	0.523207	0.111463	0.833412	0.404612	0.468649	0.577216	323
Dispersal strategy	Lycopodium (anemochory)	Wet meadows	lm	weighted	increasing	0.573566	0.30362	0.976269	0.328931	0.425883	0.7092	127
Dispersal strategy	Lycopodium (anemochory)	Mesic meadows and pastures	interval	unweighted	decreasing	0.423351	0.417849	-0.739573	0.459559	0.24453	0.624792	24
Dispersal strategy	Lycopodium (anemochory)	Mesic meadows and pastures	lm	unweighted	decreasing	0.432705	0.544554	-0.497331	0.618956	0.207818	0.689222	16
Dispersal strategy	Lycopodium (anemochory)	Mesic meadows and pastures	interval	weighted	decreasing	0.416672	0.414055	-0.812578	0.41646	0.240857	0.616586	24
Dispersal strategy	Lycopodium (anemochory)	Mesic meadows and pastures	lm	weighted	decreasing	0.365217	0.479725	-1.15231	0.249194	0.183467	0.595669	16
Dispersal strategy	Lycopodium (anemochory)	Nardus grasslands and heathlands	interval	unweighted	decreasing	0.46556	0.401756	-0.343443	0.731265	0.283858	0.656886	26
Dispersal strategy	Lycopodium (anemochory)	Nardus grasslands and heathlands	lm	unweighted	decreasing	0.456776	0.549074	-0.315673	0.752251	0.222788	0.711532	17
Dispersal strategy	Lycopodium (anemochory)	Nardus grasslands and heathlands	interval	weighted	decreasing	0.499945	0.392268	-0.000561258	0.999552	0.316684	0.68322	26
Dispersal strategy	Lycopodium (anemochory)	Nardus grasslands and heathlands	lm	weighted	decreasing	0.370284	0.486854	-1.09067	0.275416	0.184641	0.604253	17
Dispersal strategy	Lycopodium (anemochory)	Sand and shallow-soil vegetation	interval	unweighted	increasing	0.79549	1.12151	1.21118	0.225828	0.301583	0.972252	5
Dispersal strategy	Lycopodium (anemochory)	Sand and shallow-soil vegetation	lm	unweighted	decreasing	0.314085	0.915474	-0.853206	0.393545	0.0707395	0.733648	3
Dispersal strategy	Lycopodium (anemochory)	Sand and shallow-soil vegetation	interval	weighted	increasing	0.599985	0.912889	0.444087	0.65698	0.200395	0.899766	5
Dispersal strategy	Lycopodium (anemochory)	Sand and shallow-soil vegetation	lm	weighted	decreasing	0.419213	0.925655	-0.352187	0.724698	0.105246	0.815815	3
Dispersal strategy	Lycopodium (anemochory)	Dry grasslands	interval	unweighted	decreasing	0.425534	0.204097	-1.47036	0.141465	0.331786	0.524961	110
Dispersal strategy	Lycopodium (anemochory)	Dry grasslands	lm	unweighted	decreasing	0.361622	0.481183	-1.18111	0.23756	0.180727	0.592612	61
Dispersal strategy	Lycopodium (anemochory)	Dry grasslands	interval	weighted	decreasing	0.450454	0.190819	-1.04202	0.297401	0.360583	0.543679	111
Dispersal strategy	Lycopodium (anemochory)	Dry grasslands	lm	weighted	decreasing	0.37864	0.389891	-1.27041	0.203938	0.221061	0.56681	61
Dispersal strategy	Lycopodium (anemochory)	Ruderal and weed vegetation	interval	unweighted	decreasing	0.250247	1.15864	-0.94705	0.343613	0.0333043	0.763796	4
Dispersal strategy	Lycopodium (anemochory)	Ruderal and weed vegetation	lm	unweighted	decreasing	0.431313	1.30258	-0.212267	0.831899	0.0557508	0.906913	2
Dispersal strategy	Lycopodium (anemochory)	Ruderal and weed vegetation	interval	weighted	decreasing	0.499969	1.00002	-0.000125735	0.9999	0.123453	0.87652	4
Dispersal strategy	Lycopodium (anemochory)	Ruderal and weed vegetation	lm	weighted	decreasing	0.375328	1.1209	-0.454478	0.649485	0.0625993	0.843896	2
Dispersal strategy	Phragmites (anemo- and hydrochory)	All habitats	interval	unweighted	decreasing	0.462915	0.0930005	-1.59798	0.110048	0.418024	0.508415	882
Dispersal strategy	Phragmites (anemo- and hydrochory)	All habitats	lm	unweighted	decreasing	0.392388	0.178558	-2.44899	0.0143257	0.312759	0.478184	376
Dispersal strategy	Phragmites (anemo- and hydrochory)	All habitats	interval	weighted	decreasing	0.44028	0.146872	-1.63424	0.102209	0.371009	0.511958	950
Dispersal strategy	Phragmites (anemo- and hydrochory)	All habitats	lm	weighted	decreasing	0.423597	0.252727	-1.21879	0.222922	0.309307	0.546692	381
Dispersal strategy	Phragmites (anemo- and hydrochory)	Alpine and subalpine vegetation	interval	unweighted	increasing	0.762834	0.824314	1.41727	0.156403	0.389991	0.9418	9
Dispersal strategy	Phragmites (anemo- and hydrochory)	Alpine and subalpine vegetation	lm	unweighted	increasing	0.833739	0.949543	1.69804	0.0895004	0.438141	0.969922	7
Dispersal strategy	Phragmites (anemo- and hydrochory)	Alpine and subalpine vegetation	interval	weighted	increasing	0.728033	0.766502	1.28463	0.198923	0.373402	0.923224	9
Dispersal strategy	Phragmites (anemo- and hydrochory)	Alpine and subalpine vegetation	lm	weighted	increasing	0.91677	1.05836	2.26696	0.0233926	0.580521	0.988722	7
Dispersal strategy	Phragmites (anemo- and hydrochory)	Wetland vegetation	interval	unweighted	increasing	0.509976	0.229653	0.173784	0.862035	0.398864	0.620111	99
Dispersal strategy	Phragmites (anemo- and hydrochory)	Wetland vegetation	lm	unweighted	decreasing	0.44491	0.280498	-0.788801	0.430228	0.316258	0.581396	57
Dispersal strategy	Phragmites (anemo- and hydrochory)	Wetland vegetation	interval	weighted	decreasing	0.423863	0.266138	-1.15329	0.24879	0.30395	0.553466	108
Dispersal strategy	Phragmites (anemo- and hydrochory)	Wetland vegetation	lm	weighted	decreasing	0.327651	0.438902	-1.63779	0.101466	0.170929	0.535292	57
Dispersal strategy	Phragmites (anemo- and hydrochory)	Spring and mire vegetation	interval	unweighted	decreasing	0.440723	0.136037	-1.7512	0.0799107	0.3764	0.507099	374
Dispersal strategy	Phragmites (anemo- and hydrochory)	Spring and mire vegetation	lm	unweighted	decreasing	0.294936	0.199963	-4.35845	1.30988e-05	0.22038	0.382344	146
Dispersal strategy	Phragmites (anemo- and hydrochory)	Spring and mire vegetation	interval	weighted	decreasing	0.429152	0.180532	-1.5804	0.114016	0.345439	0.517124	417
Dispersal strategy	Phragmites (anemo- and hydrochory)	Spring and mire vegetation	lm	weighted	decreasing	0.395102	0.362052	-1.17639	0.239437	0.243143	0.570451	151
Dispersal strategy	Phragmites (anemo- and hydrochory)	Wet meadows	interval	unweighted	decreasing	0.449226	0.138109	-1.47563	0.140042	0.383555	0.516716	347
Dispersal strategy	Phragmites (anemo- and hydrochory)	Wet meadows	lm	unweighted	decreasing	0.420729	0.201237	-1.58908	0.112042	0.328672	0.51865	143
Dispersal strategy	Phragmites (anemo- and hydrochory)	Wet meadows	interval	weighted	decreasing	0.423397	0.184061	-1.67795	0.0933564	0.338587	0.512974	363
Dispersal strategy	Phragmites (anemo- and hydrochory)	Wet meadows	lm	weighted	decreasing	0.446742	0.357599	-0.597999	0.549841	0.286034	0.619408	143
Dispersal strategy	Phragmites (anemo- and hydrochory)	Mesic meadows and pastures	interval	unweighted	increasing	0.806927	1.12693	1.26908	0.204411	0.314628	0.974392	5
Dispersal strategy	Phragmites (anemo- and hydrochory)	Mesic meadows and pastures	lm	unweighted	increasing	0.813702	0.951281	1.54975	0.121202	0.403662	0.965734	5
Dispersal strategy	Phragmites (anemo- and hydrochory)	Mesic meadows and pastures	interval	weighted	increasing	0.801314	1.16097	1.20118	0.229683	0.292985	0.975156	5
Dispersal strategy	Phragmites (anemo- and hydrochory)	Mesic meadows and pastures	lm	weighted	increasing	0.815413	1.08458	1.36973	0.170773	0.34521	0.973694	5
Dispersal strategy	Phragmites (anemo- and hydrochory)	Nardus grasslands and heathlands	interval	unweighted	decreasing	0.423806	0.925547	-0.331878	0.739982	0.107053	0.818597	5
Dispersal strategy	Phragmites (anemo- and hydrochory)	Nardus grasslands and heathlands	lm	unweighted	decreasing	0.36673	0.775883	-0.704067	0.481391	0.112348	0.726001	5
Dispersal strategy	Phragmites (anemo- and hydrochory)	Nardus grasslands and heathlands	interval	weighted	decreasing	0.498243	0.947257	-0.00742114	0.994079	0.134282	0.864075	5
Dispersal strategy	Phragmites (anemo- and hydrochory)	Nardus grasslands and heathlands	lm	weighted	decreasing	0.448349	0.857019	-0.241934	0.808831	0.131579	0.81342	5
Dispersal strategy	Phragmites (anemo- and hydrochory)	Ruderal and weed vegetation	interval	unweighted	decreasing	0.468448	0.363839	-0.347346	0.728331	0.301643	0.642615	43
Dispersal strategy	Phragmites (anemo- and hydrochory)	Ruderal and weed vegetation	lm	unweighted	increasing	0.908499	0.840983	2.72947	0.00634356	0.656367	0.980993	13
Dispersal strategy	Phragmites (anemo- and hydrochory)	Ruderal and weed vegetation	interval	weighted	increasing	0.602714	0.441172	0.944721	0.344801	0.389861	0.782699	43
Dispersal strategy	Phragmites (anemo- and hydrochory)	Ruderal and weed vegetation	lm	weighted	increasing	0.702953	0.810989	1.06216	0.288165	0.325609	0.920628	13
Dispersal strategy	Sparganium (auto- and hydrochory)	All habitats	interval	unweighted	decreasing	0.47781	0.0767139	-1.15779	0.24695	0.44049	0.51538	1317
Dispersal strategy	Sparganium (auto- and hydrochory)	All habitats	lm	unweighted	increasing	0.508557	0.201432	0.169945	0.865053	0.410822	0.605642	573
Dispersal strategy	Sparganium (auto- and hydrochory)	All habitats	interval	weighted	decreasing	0.494019	0.125403	-0.190776	0.848701	0.432978	0.555239	1386
Dispersal strategy	Sparganium (auto- and hydrochory)	All habitats	lm	weighted	decreasing	0.481388	0.44709	-0.166596	0.867688	0.278731	0.690359	577
Dispersal strategy	Sparganium (auto- and hydrochory)	Alpine and subalpine vegetation	interval	unweighted	increasing	0.566993	0.372971	0.722822	0.469789	0.386649	0.731177	32
Dispersal strategy	Sparganium (auto- and hydrochory)	Alpine and subalpine vegetation	lm	unweighted	increasing	0.547734	0.448102	0.427402	0.669086	0.334758	0.744556	26
Dispersal strategy	Sparganium (auto- and hydrochory)	Alpine and subalpine vegetation	interval	weighted	increasing	0.538939	0.42663	0.365824	0.714496	0.336237	0.729532	34
Dispersal strategy	Sparganium (auto- and hydrochory)	Alpine and subalpine vegetation	lm	weighted	increasing	0.576033	0.656503	0.466879	0.640586	0.272849	0.83107	26
Dispersal strategy	Sparganium (auto- and hydrochory)	Wetland vegetation	interval	unweighted	decreasing	0.430811	0.176089	-1.58183	0.113689	0.348947	0.51664	144
Dispersal strategy	Sparganium (auto- and hydrochory)	Wetland vegetation	lm	unweighted	decreasing	0.339441	0.296736	-2.2437	0.0248515	0.223154	0.478964	77
Dispersal strategy	Sparganium (auto- and hydrochory)	Wetland vegetation	interval	weighted	decreasing	0.378978	0.221156	-2.23321	0.0255353	0.283464	0.484897	149
Dispersal strategy	Sparganium (auto- and hydrochory)	Wetland vegetation	lm	weighted	decreasing	0.126391	0.582831	-3.317	0.000909886	0.0441259	0.31197	77
Dispersal strategy	Sparganium (auto- and hydrochory)	Spring and mire vegetation	interval	unweighted	decreasing	0.44399	0.114981	-1.9567	0.0503824	0.389279	0.500094	383
Dispersal strategy	Sparganium (auto- and hydrochory)	Spring and mire vegetation	lm	unweighted	decreasing	0.449862	0.24533	-0.820238	0.41208	0.3358	0.56945	139
Dispersal strategy	Sparganium (auto- and hydrochory)	Spring and mire vegetation	interval	weighted	decreasing	0.475434	0.16299	-0.603381	0.546255	0.397044	0.555053	412
Dispersal strategy	Sparganium (auto- and hydrochory)	Spring and mire vegetation	lm	weighted	increasing	0.509232	0.529683	0.0697278	0.94441	0.268701	0.745564	143
Dispersal strategy	Sparganium (auto- and hydrochory)	Wet meadows	interval	unweighted	increasing	0.500383	0.0954617	0.01604	0.987202	0.45374	0.547019	559
Dispersal strategy	Sparganium (auto- and hydrochory)	Wet meadows	lm	unweighted	increasing	0.586567	0.225926	1.54826	0.12156	0.476763	0.688389	201
Dispersal strategy	Sparganium (auto- and hydrochory)	Wet meadows	interval	weighted	increasing	0.538981	0.148015	1.05557	0.291165	0.466584	0.60977	590
Dispersal strategy	Sparganium (auto- and hydrochory)	Wet meadows	lm	weighted	increasing	0.665019	0.51481	1.33203	0.182851	0.41988	0.844848	201
Dispersal strategy	Sparganium (auto- and hydrochory)	Mesic meadows and pastures	interval	unweighted	increasing	0.671994	0.307487	2.33252	0.0196735	0.528608	0.789162	49
Dispersal strategy	Sparganium (auto- and hydrochory)	Mesic meadows and pastures	lm	unweighted	increasing	0.677703	0.386075	1.92511	0.0542157	0.496636	0.817564	29
Dispersal strategy	Sparganium (auto- and hydrochory)	Mesic meadows and pastures	interval	weighted	increasing	0.638067	0.322321	1.75907	0.0785652	0.483818	0.768297	49
Dispersal strategy	Sparganium (auto- and hydrochory)	Mesic meadows and pastures	lm	weighted	increasing	0.530573	0.60368	0.202829	0.839269	0.257167	0.786782	29
Dispersal strategy	Sparganium (auto- and hydrochory)	Nardus grasslands and heathlands	interval	unweighted	decreasing	0.491002	0.364712	-0.0987018	0.921375	0.320643	0.663476	31
Dispersal strategy	Sparganium (auto- and hydrochory)	Nardus grasslands and heathlands	lm	unweighted	increasing	0.51591	0.418522	0.152107	0.879102	0.319379	0.70764	23
Dispersal strategy	Sparganium (auto- and hydrochory)	Nardus grasslands and heathlands	interval	weighted	increasing	0.604994	0.405489	1.05137	0.29309	0.408921	0.77225	31
Dispersal strategy	Sparganium (auto- and hydrochory)	Nardus grasslands and heathlands	lm	weighted	increasing	0.74099	0.682992	1.53899	0.123806	0.428611	0.916043	23
Dispersal strategy	Sparganium (auto- and hydrochory)	Sand and shallow-soil vegetation	interval	unweighted	decreasing	0.407757	0.466966	-0.799302	0.424115	0.21611	0.632275	20
Dispersal strategy	Sparganium (auto- and hydrochory)	Sand and shallow-soil vegetation	lm	unweighted	decreasing	0.40496	0.543436	-0.708163	0.478844	0.190008	0.6638	21
Dispersal strategy	Sparganium (auto- and hydrochory)	Sand and shallow-soil vegetation	interval	weighted	decreasing	0.32274	0.565297	-1.31118	0.189796	0.135971	0.590674	21
Dispersal strategy	Sparganium (auto- and hydrochory)	Sand and shallow-soil vegetation	lm	weighted	decreasing	0.221927	0.876513	-1.43121	0.152371	0.0486881	0.613835	21
Dispersal strategy	Sparganium (auto- and hydrochory)	Dry grasslands	interval	unweighted	decreasing	0.307621	0.376772	-2.15319	0.0313036	0.175126	0.481807	37
Dispersal strategy	Sparganium (auto- and hydrochory)	Dry grasslands	lm	unweighted	decreasing	0.367584	0.484152	-1.12071	0.26241	0.183694	0.600206	37
Dispersal strategy	Sparganium (auto- and hydrochory)	Dry grasslands	interval	weighted	decreasing	0.375856	0.470619	-1.07768	0.281177	0.193165	0.602339	37
Dispersal strategy	Sparganium (auto- and hydrochory)	Dry grasslands	lm	weighted	decreasing	0.366137	0.772844	-0.710135	0.47762	0.112688	0.724306	37
Dispersal strategy	Sparganium (auto- and hydrochory)	Ruderal and weed vegetation	interval	unweighted	decreasing	0.480508	0.273846	-0.284863	0.775749	0.350979	0.612711	62
Dispersal strategy	Sparganium (auto- and hydrochory)	Ruderal and weed vegetation	lm	unweighted	increasing	0.755803	0.504103	2.24122	0.0250117	0.535387	0.892624	20
Dispersal strategy	Sparganium (auto- and hydrochory)	Ruderal and weed vegetation	interval	weighted	decreasing	0.473313	0.335892	-0.318106	0.750405	0.317522	0.63448	63
Dispersal strategy	Sparganium (auto- and hydrochory)	Ruderal and weed vegetation	lm	weighted	decreasing	0.3395	0.661832	-1.00558	0.314618	0.123176	0.652862	20
Dispersal strategy	Zea (no dispersal)	All habitats	interval	unweighted	increasing	0.559778	0.131593	1.8258	0.0678807	0.495586	0.622031	236
Dispersal strategy	Zea (no dispersal)	All habitats	lm	unweighted	increasing	0.543142	0.400776	0.431656	0.665992	0.351487	0.722822	152
Dispersal strategy	Zea (no dispersal)	All habitats	interval	weighted	increasing	0.60355	0.143754	2.92361	0.00346	0.534577	0.668638	248
Dispersal strategy	Zea (no dispersal)	All habitats	lm	weighted	increasing	0.597695	0.592512	0.668125	0.504054	0.317469	0.825947	152
Dispersal strategy	Zea (no dispersal)	Alpine and subalpine vegetation	interval	unweighted	increasing	1	4.74531e+07	1.29742e-06	0.999999	0	1	2
Dispersal strategy	Zea (no dispersal)	Alpine and subalpine vegetation	lm	unweighted	increasing	1	3.7834e+07	1.93628e-06	0.999998	0	1	2
Dispersal strategy	Zea (no dispersal)	Alpine and subalpine vegetation	interval	weighted	increasing	1	4.74531e+07	1.50643e-06	0.999999	0	1	2
Dispersal strategy	Zea (no dispersal)	Alpine and subalpine vegetation	lm	weighted	increasing	1	3.7834e+07	1.8078e-06	0.999999	0	1	2
Dispersal strategy	Zea (no dispersal)	Wetland vegetation	interval	unweighted	increasing	0.548904	0.281759	0.696494	0.486119	0.41193	0.678848	51
Dispersal strategy	Zea (no dispersal)	Wetland vegetation	lm	unweighted	decreasing	0.178959	0.873464	-1.74411	0.0811399	0.037856	0.546996	40
Dispersal strategy	Zea (no dispersal)	Wetland vegetation	interval	weighted	increasing	0.519853	0.318247	0.249667	0.802845	0.367188	0.668899	54
Dispersal strategy	Zea (no dispersal)	Wetland vegetation	lm	weighted	decreasing	0.30245	1.09287	-0.764645	0.444483	0.0484463	0.786898	40
Dispersal strategy	Zea (no dispersal)	Spring and mire vegetation	interval	unweighted	increasing	0.500035	1.00014	0.00014021	0.999888	0.123456	0.876574	4
Dispersal strategy	Zea (no dispersal)	Spring and mire vegetation	lm	unweighted	increasing	0.791232	1.88297	0.707589	0.479201	0.0864171	0.993458	3
Dispersal strategy	Zea (no dispersal)	Spring and mire vegetation	interval	weighted	decreasing	0.486491	1.02038	-0.0529705	0.957755	0.113653	0.874994	4
Dispersal strategy	Zea (no dispersal)	Spring and mire vegetation	lm	weighted	increasing	0.869679	2.17456	0.872878	0.382729	0.085965	0.997893	3
Dispersal strategy	Zea (no dispersal)	Wet meadows	interval	unweighted	increasing	0.671705	0.260493	2.74828	0.0059908	0.551158	0.773199	67
Dispersal strategy	Zea (no dispersal)	Wet meadows	lm	unweighted	increasing	0.72369	0.884662	1.08837	0.276431	0.316249	0.936834	38
Dispersal strategy	Zea (no dispersal)	Wet meadows	interval	weighted	increasing	0.731595	0.312632	3.20738	0.00133949	0.596279	0.834171	68
Dispersal strategy	Zea (no dispersal)	Wet meadows	lm	weighted	increasing	0.648564	1.07106	0.572078	0.567269	0.184446	0.937729	38
Dispersal strategy	Zea (no dispersal)	Mesic meadows and pastures	interval	unweighted	increasing	0.588353	0.493149	0.724243	0.468917	0.352197	0.789799	17
Dispersal strategy	Zea (no dispersal)	Mesic meadows and pastures	lm	unweighted	increasing	0.78505	1.20886	1.07154	0.283928	0.254646	0.975027	7
Dispersal strategy	Zea (no dispersal)	Mesic meadows and pastures	interval	weighted	increasing	0.610662	0.499864	0.900436	0.367888	0.370606	0.806872	22
Dispersal strategy	Zea (no dispersal)	Mesic meadows and pastures	lm	weighted	increasing	0.826673	1.38075	1.13144	0.257871	0.24159	0.98619	7
Dispersal strategy	Zea (no dispersal)	Nardus grasslands and heathlands	interval	unweighted	increasing	1	67108864	9.17398e-07	0.999999	0	1	1
Dispersal strategy	Zea (no dispersal)	Nardus grasslands and heathlands	lm	unweighted	increasing	1	5.09917e+07	1.44087e-06	0.999999	0	1	1
Dispersal strategy	Zea (no dispersal)	Nardus grasslands and heathlands	interval	weighted	increasing	1	6.71089e+07	1.06546e-06	0.999999	0	1	1
Dispersal strategy	Zea (no dispersal)	Nardus grasslands and heathlands	lm	weighted	increasing	1	5.09917e+07	1.33603e-06	0.999999	0	1	1
Dispersal strategy	Zea (no dispersal)	Sand and shallow-soil vegetation	interval	unweighted	decreasing	0.374868	0.422107	-1.21151	0.2257	0.207723	0.578332	24
Dispersal strategy	Zea (no dispersal)	Sand and shallow-soil vegetation	lm	unweighted	decreasing	0.0273539	1.7902	-1.99484	0.0460607	0.000841154	0.484398	8
Dispersal strategy	Zea (no dispersal)	Sand and shallow-soil vegetation	interval	weighted	decreasing	0.48405	0.455675	-0.140062	0.888611	0.277494	0.696203	26
Dispersal strategy	Zea (no dispersal)	Sand and shallow-soil vegetation	lm	weighted	decreasing	0.124352	1.6656	-1.17186	0.241255	0.0053977	0.78796	8
Dispersal strategy	Zea (no dispersal)	Dry grasslands	interval	unweighted	decreasing	0.480096	0.28325	-0.281234	0.778531	0.346419	0.616685	50
Dispersal strategy	Zea (no dispersal)	Dry grasslands	lm	unweighted	increasing	0.722411	0.869175	1.10041	0.271152	0.321454	0.934625	41
Dispersal strategy	Zea (no dispersal)	Dry grasslands	interval	weighted	increasing	0.519491	0.305847	0.255047	0.798686	0.372515	0.66317	51
Dispersal strategy	Zea (no dispersal)	Dry grasslands	lm	weighted	increasing	0.714288	1.04725	0.87496	0.381596	0.243005	0.951148	41
Dispersal strategy	Zea (no dispersal)	Ruderal and weed vegetation	interval	unweighted	increasing	0.550012	0.449695	0.446349	0.655345	0.336113	0.746892	20
Dispersal strategy	Zea (no dispersal)	Ruderal and weed vegetation	lm	unweighted	increasing	0.501798	0.948853	0.00757772	0.993954	0.135576	0.8661	12
Dispersal strategy	Zea (no dispersal)	Ruderal and weed vegetation	interval	weighted	increasing	0.75108	0.543226	2.03301	0.0420517	0.509919	0.897439	20
Dispersal strategy	Zea (no dispersal)	Ruderal and weed vegetation	lm	weighted	increasing	0.730666	1.16837	0.854187	0.393001	0.215522	0.964014	12
Myrmecochory	Myrmecochorous	All habitats	interval	unweighted	increasing	0.505411	0.0471505	0.45906	0.646191	0.482315	0.528484	2455
Myrmecochory	Myrmecochorous	All habitats	lm	unweighted	increasing	0.507712	0.148792	0.207332	0.83575	0.435173	0.579928	1063
Myrmecochory	Myrmecochorous	All habitats	interval	weighted	increasing	0.519416	0.0517188	1.50243	0.132985	0.494085	0.544649	2563
Myrmecochory	Myrmecochorous	All habitats	lm	weighted	increasing	0.59369	0.174855	2.16888	0.0300917	0.509132	0.673036	1068
Myrmecochory	Myrmecochorous	Alpine and subalpine vegetation	interval	unweighted	increasing	0.619361	0.25719	1.89291	0.0583705	0.495688	0.72927	75
Myrmecochory	Myrmecochorous	Alpine and subalpine vegetation	lm	unweighted	increasing	0.583944	0.346608	0.978009	0.32807	0.415724	0.734646	59
Myrmecochory	Myrmecochorous	Alpine and subalpine vegetation	interval	weighted	increasing	0.650682	0.272381	2.2837	0.0223893	0.522031	0.760586	80
Myrmecochory	Myrmecochorous	Alpine and subalpine vegetation	lm	weighted	increasing	0.757464	0.364478	3.12454	0.00178083	0.604551	0.864501	60
Myrmecochory	Myrmecochorous	Wetland vegetation	interval	unweighted	increasing	0.502434	0.19367	0.0502721	0.959906	0.408577	0.59612	118
Myrmecochory	Myrmecochorous	Wetland vegetation	lm	unweighted	decreasing	0.444792	0.310905	-0.7132	0.475722	0.303413	0.595711	59
Myrmecochory	Myrmecochorous	Wetland vegetation	interval	weighted	decreasing	0.420356	0.20491	-1.56806	0.116867	0.326748	0.520065	123
Myrmecochory	Myrmecochorous	Wetland vegetation	lm	weighted	increasing	0.526316	0.333543	0.315887	0.752088	0.366243	0.681157	59
Myrmecochory	Myrmecochorous	Spring and mire vegetation	interval	unweighted	increasing	0.536716	0.119172	1.2346	0.21698	0.478403	0.594042	348
Myrmecochory	Myrmecochorous	Spring and mire vegetation	lm	unweighted	decreasing	0.456316	0.249462	-0.702236	0.482532	0.339815	0.577802	114
Myrmecochory	Myrmecochorous	Spring and mire vegetation	interval	weighted	increasing	0.538227	0.131931	1.16127	0.245532	0.473681	0.601517	369
Myrmecochory	Myrmecochorous	Spring and mire vegetation	lm	weighted	increasing	0.559164	0.28135	0.845104	0.398053	0.42222	0.687661	116
Myrmecochory	Myrmecochorous	Wet meadows	interval	unweighted	decreasing	0.483037	0.0877801	-0.773277	0.439358	0.440305	0.526018	642
Myrmecochory	Myrmecochorous	Wet meadows	lm	unweighted	decreasing	0.357153	0.221175	-2.65736	0.00787555	0.264786	0.461515	217
Myrmecochory	Myrmecochorous	Wet meadows	interval	weighted	increasing	0.51571	0.100211	0.627276	0.530479	0.466662	0.564457	674
Myrmecochory	Myrmecochorous	Wet meadows	lm	weighted	increasing	0.537304	0.245736	0.608358	0.54295	0.41772	0.652745	217
Myrmecochory	Myrmecochorous	Mesic meadows and pastures	interval	unweighted	decreasing	0.48106	0.134229	-0.564688	0.572286	0.416081	0.546685	239
Myrmecochory	Myrmecochorous	Mesic meadows and pastures	lm	unweighted	increasing	0.623807	0.241809	2.09148	0.0364848	0.50795	0.727044	83
Myrmecochory	Myrmecochorous	Mesic meadows and pastures	interval	weighted	increasing	0.556476	0.137832	1.646	0.0997637	0.489183	0.621758	257
Myrmecochory	Myrmecochorous	Mesic meadows and pastures	lm	weighted	increasing	0.624009	0.260568	1.94422	0.0518694	0.498974	0.734447	84
Myrmecochory	Myrmecochorous	Nardus grasslands and heathlands	interval	unweighted	increasing	0.506702	0.212849	0.125965	0.89976	0.403629	0.609209	95
Myrmecochory	Myrmecochorous	Nardus grasslands and heathlands	lm	unweighted	increasing	0.501499	0.286811	0.0209123	0.983316	0.364441	0.638333	68
Myrmecochory	Myrmecochorous	Nardus grasslands and heathlands	interval	weighted	increasing	0.513352	0.222139	0.240475	0.809962	0.405653	0.619824	97
Myrmecochory	Myrmecochorous	Nardus grasslands and heathlands	lm	weighted	increasing	0.586025	0.31085	1.11809	0.26353	0.434946	0.722483	68
Myrmecochory	Myrmecochorous	Sand and shallow-soil vegetation	interval	unweighted	increasing	0.598052	0.214789	1.84999	0.0643155	0.494095	0.693883	95
Myrmecochory	Myrmecochorous	Sand and shallow-soil vegetation	lm	unweighted	increasing	0.683001	0.315795	2.43068	0.0150706	0.537094	0.80004	59
Myrmecochory	Myrmecochorous	Sand and shallow-soil vegetation	interval	weighted	decreasing	0.490305	0.216548	-0.179101	0.857858	0.386225	0.595233	98
Myrmecochory	Myrmecochorous	Sand and shallow-soil vegetation	lm	weighted	increasing	0.570356	0.329373	0.860132	0.389716	0.410414	0.716845	59
Myrmecochory	Myrmecochorous	Dry grasslands	interval	unweighted	decreasing	0.492257	0.0839652	-0.3689	0.712202	0.451269	0.533349	720
Myrmecochory	Myrmecochorous	Dry grasslands	lm	unweighted	increasing	0.540774	0.21523	0.759458	0.447578	0.435761	0.642286	363
Myrmecochory	Myrmecochorous	Dry grasslands	interval	weighted	increasing	0.509554	0.0981306	0.389471	0.696928	0.461548	0.557384	740
Myrmecochory	Myrmecochorous	Dry grasslands	lm	weighted	increasing	0.597557	0.237182	1.66663	0.0955884	0.482613	0.702695	364
Myrmecochory	Myrmecochorous	Ruderal and weed vegetation	interval	unweighted	increasing	0.521432	0.194856	0.440233	0.659769	0.426504	0.614838	123
Myrmecochory	Myrmecochorous	Ruderal and weed vegetation	lm	unweighted	increasing	0.554029	0.315316	0.688081	0.491402	0.401061	0.697405	41
Myrmecochory	Myrmecochorous	Ruderal and weed vegetation	interval	weighted	increasing	0.559617	0.21099	1.13563	0.256112	0.456628	0.657717	125
Myrmecochory	Myrmecochorous	Ruderal and weed vegetation	lm	weighted	increasing	0.781071	0.338843	3.75372	0.000174229	0.647439	0.873917	41
Myrmecochory	Non myrmecochorous	All habitats	interval	unweighted	decreasing	0.474877	0.0473072	-2.12605	0.0334988	0.451825	0.498036	2375
Myrmecochory	Non myrmecochorous	All habitats	lm	unweighted	decreasing	0.454636	0.134067	-1.3572	0.174719	0.390616	0.520192	1069
Myrmecochory	Non myrmecochorous	All habitats	interval	weighted	decreasing	0.488333	0.0526455	-0.886626	0.375281	0.462605	0.514123	2505
Myrmecochory	Non myrmecochorous	All habitats	lm	weighted	decreasing	0.434533	0.199031	-1.32331	0.185733	0.342207	0.531636	1074
Myrmecochory	Non myrmecochorous	Alpine and subalpine vegetation	interval	unweighted	decreasing	0.446119	0.247543	-0.874043	0.382095	0.331471	0.566801	88
Myrmecochory	Non myrmecochorous	Alpine and subalpine vegetation	lm	unweighted	decreasing	0.422482	0.324894	-0.962141	0.335979	0.279011	0.580344	71
Myrmecochory	Non myrmecochorous	Alpine and subalpine vegetation	interval	weighted	decreasing	0.439451	0.24996	-0.973725	0.330193	0.32447	0.56132	94
Myrmecochory	Non myrmecochorous	Alpine and subalpine vegetation	lm	weighted	decreasing	0.365716	0.35767	-1.53952	0.123678	0.222413	0.537525	71
Myrmecochory	Non myrmecochorous	Wetland vegetation	interval	unweighted	decreasing	0.437077	0.177776	-1.42333	0.15464	0.354008	0.523832	146
Myrmecochory	Non myrmecochorous	Wetland vegetation	lm	unweighted	decreasing	0.278749	0.299525	-3.17395	0.00150382	0.176865	0.410084	68
Myrmecochory	Non myrmecochorous	Wetland vegetation	interval	weighted	decreasing	0.421273	0.176515	-1.79899	0.0720209	0.339951	0.507103	156
Myrmecochory	Non myrmecochorous	Wetland vegetation	lm	weighted	decreasing	0.295595	0.361518	-2.402	0.0163059	0.171231	0.460134	68
Myrmecochory	Non myrmecochorous	Spring and mire vegetation	interval	unweighted	decreasing	0.486975	0.118838	-0.438515	0.661013	0.429221	0.545079	367
Myrmecochory	Non myrmecochorous	Spring and mire vegetation	lm	unweighted	decreasing	0.331577	0.234414	-2.99069	0.00278347	0.238576	0.439888	127
Myrmecochory	Non myrmecochorous	Spring and mire vegetation	interval	weighted	decreasing	0.498715	0.119747	-0.0429189	0.965766	0.440326	0.557139	396
Myrmecochory	Non myrmecochorous	Spring and mire vegetation	lm	weighted	decreasing	0.482445	0.291627	-0.240892	0.809639	0.344833	0.622771	130
Myrmecochory	Non myrmecochorous	Wet meadows	interval	unweighted	decreasing	0.491105	0.0949306	-0.37484	0.70778	0.444815	0.537548	628
Myrmecochory	Non myrmecochorous	Wet meadows	lm	unweighted	decreasing	0.473815	0.205092	-0.511166	0.609235	0.375942	0.573742	210
Myrmecochory	Non myrmecochorous	Wet meadows	interval	weighted	increasing	0.521074	0.0966834	0.872411	0.382984	0.473737	0.568036	666
Myrmecochory	Non myrmecochorous	Wet meadows	lm	weighted	decreasing	0.480036	0.259939	-0.307367	0.758564	0.35678	0.605772	210
Myrmecochory	Non myrmecochorous	Mesic meadows and pastures	interval	unweighted	decreasing	0.490129	0.14591	-0.270629	0.786676	0.419344	0.561313	208
Myrmecochory	Non myrmecochorous	Mesic meadows and pastures	lm	unweighted	increasing	0.557039	0.231872	0.988273	0.323019	0.44391	0.664545	77
Myrmecochory	Non myrmecochorous	Mesic meadows and pastures	interval	weighted	increasing	0.512844	0.140995	0.364457	0.715517	0.443996	0.581207	232
Myrmecochory	Non myrmecochorous	Mesic meadows and pastures	lm	weighted	decreasing	0.41942	0.270111	-1.20378	0.228674	0.298476	0.550887	77
Myrmecochory	Non myrmecochorous	Nardus grasslands and heathlands	interval	unweighted	increasing	0.501704	0.213133	0.0319886	0.974481	0.398693	0.604572	99
Myrmecochory	Non myrmecochorous	Nardus grasslands and heathlands	lm	unweighted	decreasing	0.402569	0.2786	-1.41699	0.156487	0.280735	0.537747	74
Myrmecochory	Non myrmecochorous	Nardus grasslands and heathlands	interval	weighted	decreasing	0.47508	0.212969	-0.468429	0.639478	0.373514	0.578752	103
Myrmecochory	Non myrmecochorous	Nardus grasslands and heathlands	lm	weighted	decreasing	0.411012	0.312937	-1.1497	0.250268	0.274257	0.563053	74
Myrmecochory	Non myrmecochorous	Sand and shallow-soil vegetation	interval	unweighted	decreasing	0.455164	0.217005	-0.82867	0.407291	0.353167	0.561068	94
Myrmecochory	Non myrmecochorous	Sand and shallow-soil vegetation	lm	unweighted	increasing	0.523105	0.29533	0.313156	0.754162	0.380754	0.661799	57
Myrmecochory	Non myrmecochorous	Sand and shallow-soil vegetation	interval	weighted	increasing	0.514426	0.215098	0.268347	0.788432	0.410025	0.617584	97
Myrmecochory	Non myrmecochorous	Sand and shallow-soil vegetation	lm	weighted	increasing	0.518185	0.335937	0.216619	0.828505	0.357633	0.675067	59
Myrmecochory	Non myrmecochorous	Dry grasslands	interval	unweighted	decreasing	0.47096	0.0944949	-1.23066	0.218448	0.425191	0.517222	622
Myrmecochory	Non myrmecochorous	Dry grasslands	lm	unweighted	increasing	0.509182	0.201926	0.181902	0.85566	0.411193	0.60647	343
Myrmecochory	Non myrmecochorous	Dry grasslands	interval	weighted	decreasing	0.471589	0.0981577	-1.15902	0.24645	0.424054	0.519645	634
Myrmecochory	Non myrmecochorous	Dry grasslands	lm	weighted	decreasing	0.439063	0.255005	-0.960623	0.336742	0.321963	0.563367	343
Myrmecochory	Non myrmecochorous	Ruderal and weed vegetation	interval	unweighted	decreasing	0.418537	0.201419	-1.63232	0.102611	0.32661	0.516492	123
Myrmecochory	Non myrmecochorous	Ruderal and weed vegetation	lm	unweighted	decreasing	0.446557	0.32069	-0.66916	0.503393	0.300875	0.602034	42
Myrmecochory	Non myrmecochorous	Ruderal and weed vegetation	interval	weighted	decreasing	0.448136	0.201424	-1.03367	0.301289	0.35366	0.546509	127
Myrmecochory	Non myrmecochorous	Ruderal and weed vegetation	lm	weighted	decreasing	0.315792	0.39747	-1.94525	0.0517452	0.174768	0.501462	42
Trophic mode	Autotrophic	All habitats	interval	unweighted	increasing	0.542144	0.140603	1.2018	0.229441	0.473375	0.609344	646
Trophic mode	Autotrophic	All habitats	lm	unweighted	increasing	0.727409	0.678395	1.44682	0.147946	0.413841	0.909796	985
Trophic mode	Autotrophic	All habitats	interval	weighted	increasing	0.536366	0.131806	1.10556	0.268916	0.471876	0.599662	661
Trophic mode	Autotrophic	All habitats	lm	weighted	increasing	0.735922	0.643097	1.59366	0.111012	0.441379	0.907654	985
Trophic mode	Autotrophic	Alpine and subalpine vegetation	interval	unweighted	decreasing	0.48774	0.444956	-0.110232	0.912226	0.284724	0.694883	38
Trophic mode	Autotrophic	Alpine and subalpine vegetation	lm	unweighted	increasing	0.751921	0.854618	1.29752	0.194453	0.362129	0.9418	65
Trophic mode	Autotrophic	Alpine and subalpine vegetation	interval	weighted	decreasing	0.472312	0.424426	-0.26121	0.793931	0.28035	0.672826	40
Trophic mode	Autotrophic	Alpine and subalpine vegetation	lm	weighted	increasing	0.700932	0.712158	1.196	0.231698	0.367242	0.904438	65
Trophic mode	Autotrophic	Wetland vegetation	interval	unweighted	decreasing	0.398778	0.968749	-0.423806	0.671707	0.0903577	0.815801	5
Trophic mode	Autotrophic	Wetland vegetation	lm	unweighted	decreasing	0.493921	1.22342	-0.0198761	0.984142	0.0814976	0.914787	59
Trophic mode	Autotrophic	Wetland vegetation	interval	weighted	decreasing	0.207238	1.15184	-1.16479	0.244104	0.0266169	0.714209	5
Trophic mode	Autotrophic	Wetland vegetation	lm	weighted	decreasing	0.229906	1.26204	-0.957844	0.338141	0.024545	0.779837	59
Trophic mode	Autotrophic	Spring and mire vegetation	interval	unweighted	increasing	0.549812	0.268117	0.745611	0.455902	0.419314	0.673797	144
Trophic mode	Autotrophic	Spring and mire vegetation	lm	unweighted	increasing	0.5739	0.835055	0.3566	0.721391	0.207692	0.873742	113
Trophic mode	Autotrophic	Spring and mire vegetation	interval	weighted	decreasing	0.488962	0.243891	-0.181065	0.856316	0.372343	0.606794	150
Trophic mode	Autotrophic	Spring and mire vegetation	lm	weighted	increasing	0.656125	0.696743	0.927276	0.353783	0.327499	0.882016	113
Trophic mode	Autotrophic	Wet meadows	interval	unweighted	decreasing	0.455048	0.288927	-0.624021	0.532614	0.321566	0.595317	79
Trophic mode	Autotrophic	Wet meadows	lm	unweighted	decreasing	0.490549	0.820482	-0.0460813	0.963245	0.161661	0.827827	175
Trophic mode	Autotrophic	Wet meadows	interval	weighted	increasing	0.515879	0.271441	0.234079	0.814923	0.384977	0.644638	80
Trophic mode	Autotrophic	Wet meadows	lm	weighted	decreasing	0.465439	0.674007	-0.205435	0.837232	0.188545	0.765409	175
Trophic mode	Autotrophic	Mesic meadows and pastures	interval	unweighted	increasing	0.634706	0.452326	1.22138	0.221943	0.417248	0.8083	27
Trophic mode	Autotrophic	Mesic meadows and pastures	lm	unweighted	increasing	0.715672	0.813489	1.13473	0.256487	0.338202	0.92536	75
Trophic mode	Autotrophic	Mesic meadows and pastures	interval	weighted	increasing	0.581536	0.43048	0.764452	0.444598	0.374105	0.763652	27
Trophic mode	Autotrophic	Mesic meadows and pastures	lm	weighted	increasing	0.728689	0.66799	1.47904	0.13913	0.42037	0.908647	75
Trophic mode	Autotrophic	Nardus grasslands and heathlands	interval	unweighted	decreasing	0.471546	0.382168	-0.298134	0.765601	0.296719	0.653644	44
Trophic mode	Autotrophic	Nardus grasslands and heathlands	lm	unweighted	increasing	0.668185	0.822218	0.851342	0.394579	0.286687	0.909825	72
Trophic mode	Autotrophic	Nardus grasslands and heathlands	interval	weighted	increasing	0.53965	0.368063	0.431809	0.66588	0.362979	0.706889	45
Trophic mode	Autotrophic	Nardus grasslands and heathlands	lm	weighted	increasing	0.690178	0.681025	1.1761	0.239555	0.369624	0.894328	72
Trophic mode	Autotrophic	Sand and shallow-soil vegetation	interval	unweighted	decreasing	0.479396	0.616228	-0.133822	0.893544	0.215811	0.754974	13
Trophic mode	Autotrophic	Sand and shallow-soil vegetation	lm	unweighted	increasing	0.508145	0.881572	0.0369613	0.970516	0.155085	0.853264	63
Trophic mode	Autotrophic	Sand and shallow-soil vegetation	interval	weighted	increasing	0.57937	0.612508	0.522749	0.601149	0.293114	0.820639	13
Trophic mode	Autotrophic	Sand and shallow-soil vegetation	lm	weighted	increasing	0.545963	0.741024	0.248806	0.803511	0.219598	0.837093	63
Trophic mode	Autotrophic	Dry grasslands	interval	unweighted	increasing	0.594536	0.226582	1.68923	0.0911757	0.484669	0.695687	287
Trophic mode	Autotrophic	Dry grasslands	lm	unweighted	increasing	0.889611	0.796338	2.62046	0.00878114	0.628544	0.974607	339
Trophic mode	Autotrophic	Dry grasslands	interval	weighted	increasing	0.589225	0.203369	1.77392	0.0760758	0.490542	0.681214	292
Trophic mode	Autotrophic	Dry grasslands	lm	weighted	increasing	0.884223	0.654824	3.10472	0.0019046	0.679094	0.96499	339
Trophic mode	Autotrophic	Ruderal and weed vegetation	interval	unweighted	decreasing	0.28846	0.841686	-1.0727	0.283406	0.0722554	0.678481	9
Trophic mode	Autotrophic	Ruderal and weed vegetation	lm	unweighted	increasing	0.819685	0.882496	1.71583	0.0861927	0.446346	0.962452	24
Trophic mode	Autotrophic	Ruderal and weed vegetation	interval	weighted	decreasing	0.199697	0.839834	-1.65293	0.0983449	0.0459031	0.564109	9
Trophic mode	Autotrophic	Ruderal and weed vegetation	lm	weighted	increasing	0.716717	0.749196	1.23898	0.215354	0.36815	0.91657	24
Trophic mode	Parasite	All habitats	interval	unweighted	decreasing	0.477794	0.2067	-0.430005	0.667192	0.37895	0.578408	384
Trophic mode	Parasite	All habitats	lm	unweighted	decreasing	0.374504	0.436943	-1.17393	0.240422	0.202728	0.585029	266
Trophic mode	Parasite	All habitats	interval	weighted	decreasing	0.455679	0.170928	-1.03992	0.298377	0.374545	0.539235	397
Trophic mode	Parasite	All habitats	lm	weighted	decreasing	0.440575	0.535116	-0.446308	0.655375	0.216253	0.692106	267
Trophic mode	Parasite	Alpine and subalpine vegetation	interval	unweighted	increasing	0.585576	0.589284	0.586656	0.557435	0.308046	0.817676	26
Trophic mode	Parasite	Alpine and subalpine vegetation	lm	unweighted	decreasing	0.269384	0.763719	-1.30644	0.191404	0.0762369	0.622251	18
Trophic mode	Parasite	Alpine and subalpine vegetation	interval	weighted	increasing	0.619497	0.544456	0.895227	0.370666	0.359001	0.825566	28
Trophic mode	Parasite	Alpine and subalpine vegetation	lm	weighted	increasing	0.595411	0.786067	0.491536	0.623048	0.239708	0.872922	18
Trophic mode	Parasite	Wetland vegetation	interval	unweighted	increasing	0.738365	1.34521	0.771248	0.44056	0.168111	0.975254	3
Trophic mode	Parasite	Wetland vegetation	lm	unweighted	increasing	0.81027	1.61918	0.896603	0.369931	0.151643	0.990294	3
Trophic mode	Parasite	Wetland vegetation	interval	weighted	increasing	1	3.87453e+07	1.19124e-06	0.999999	0	1	3
Trophic mode	Parasite	Wetland vegetation	lm	weighted	increasing	1	3.1425e+07	1.58091e-06	0.999999	0	1	3
Trophic mode	Parasite	Spring and mire vegetation	interval	unweighted	decreasing	0.447968	0.472352	-0.442224	0.658327	0.243299	0.671926	34
Trophic mode	Parasite	Spring and mire vegetation	lm	unweighted	decreasing	0.28944	0.705622	-1.27279	0.203093	0.0927002	0.618901	28
Trophic mode	Parasite	Spring and mire vegetation	interval	weighted	decreasing	0.482662	0.41744	-0.166202	0.867998	0.291616	0.678915	38
Trophic mode	Parasite	Spring and mire vegetation	lm	weighted	decreasing	0.203028	0.790224	-1.73049	0.0835427	0.0513544	0.54521	29
Trophic mode	Parasite	Wet meadows	interval	unweighted	increasing	0.53929	0.468345	0.336258	0.736677	0.318548	0.745627	35
Trophic mode	Parasite	Wet meadows	lm	unweighted	decreasing	0.398511	0.715931	-0.575016	0.56528	0.14005	0.729389	23
Trophic mode	Parasite	Wet meadows	interval	weighted	decreasing	0.455835	0.419481	-0.42224	0.67285	0.269081	0.655893	36
Trophic mode	Parasite	Wet meadows	lm	weighted	increasing	0.574932	0.774584	0.389892	0.696617	0.228614	0.860585	23
Trophic mode	Parasite	Mesic meadows and pastures	interval	unweighted	decreasing	0.347783	0.561146	-1.12057	0.262473	0.150763	0.615626	23
Trophic mode	Parasite	Mesic meadows and pastures	lm	unweighted	decreasing	0.198049	0.776388	-1.80133	0.0716503	0.0511627	0.530751	19
Trophic mode	Parasite	Mesic meadows and pastures	interval	weighted	decreasing	0.408946	0.511225	-0.720475	0.471233	0.20257	0.653318	23
Trophic mode	Parasite	Mesic meadows and pastures	lm	weighted	decreasing	0.245869	0.817607	-1.37079	0.170441	0.0616155	0.618152	19
Trophic mode	Parasite	Nardus grasslands and heathlands	interval	unweighted	increasing	0.63749	0.513772	1.09871	0.271894	0.391148	0.827992	35
Trophic mode	Parasite	Nardus grasslands and heathlands	lm	unweighted	decreasing	0.470448	0.684911	-0.172791	0.862816	0.188353	0.772776	26
Trophic mode	Parasite	Nardus grasslands and heathlands	interval	weighted	increasing	0.586961	0.478665	0.734158	0.462852	0.357381	0.784076	36
Trophic mode	Parasite	Nardus grasslands and heathlands	lm	weighted	increasing	0.571746	0.726711	0.397652	0.690886	0.243175	0.847265	26
Trophic mode	Parasite	Sand and shallow-soil vegetation	interval	unweighted	decreasing	0.382445	0.920424	-0.520611	0.602638	0.0925255	0.789982	8
Trophic mode	Parasite	Sand and shallow-soil vegetation	lm	unweighted	decreasing	0.387244	1.01928	-0.450234	0.652542	0.0789531	0.823295	7
Trophic mode	Parasite	Sand and shallow-soil vegetation	interval	weighted	decreasing	0.341601	0.881153	-0.744668	0.456472	0.0844633	0.744761	8
Trophic mode	Parasite	Sand and shallow-soil vegetation	lm	weighted	decreasing	0.404136	1.04458	-0.371691	0.710123	0.0804987	0.840113	7
Trophic mode	Parasite	Dry grasslands	interval	unweighted	decreasing	0.451726	0.339888	-0.56989	0.568753	0.297367	0.615968	212
Trophic mode	Parasite	Dry grasslands	lm	unweighted	decreasing	0.363038	0.623322	-0.901946	0.367086	0.143823	0.659145	134
Trophic mode	Parasite	Dry grasslands	interval	weighted	decreasing	0.420874	0.277698	-1.1494	0.25039	0.296616	0.556036	217
Trophic mode	Parasite	Dry grasslands	lm	weighted	decreasing	0.413851	0.664354	-0.52392	0.600334	0.161085	0.721927	134
Trophic mode	Parasite	Ruderal and weed vegetation	interval	unweighted	increasing	0.639719	0.904527	0.634747	0.525594	0.231707	0.912694	8
Trophic mode	Parasite	Ruderal and weed vegetation	lm	unweighted	increasing	0.510708	0.956385	0.044792	0.964273	0.138043	0.871839	8
Trophic mode	Parasite	Ruderal and weed vegetation	interval	weighted	increasing	0.784892	0.887295	1.45882	0.144614	0.390631	0.954064	8
Trophic mode	Parasite	Ruderal and weed vegetation	lm	weighted	increasing	0.775428	0.99121	1.25021	0.211224	0.331033	0.96015	8
Trophic mode	Symbiosis with N fixers	All habitats	interval	unweighted	increasing	0.503757	0.0589631	0.254885	0.798812	0.474887	0.532602	1840
Trophic mode	Symbiosis with N fixers	All habitats	lm	unweighted	decreasing	0.482644	0.209699	-0.331198	0.740495	0.382145	0.584567	766
Trophic mode	Symbiosis with N fixers	All habitats	interval	weighted	increasing	0.511853	0.0676153	0.701338	0.483092	0.478737	0.544865	1937
Trophic mode	Symbiosis with N fixers	All habitats	lm	weighted	increasing	0.543115	0.247409	0.698791	0.484683	0.42262	0.658766	767
Trophic mode	Symbiosis with N fixers	Alpine and subalpine vegetation	interval	unweighted	decreasing	0.422194	0.52009	-0.603307	0.546305	0.208642	0.669425	17
Trophic mode	Symbiosis with N fixers	Alpine and subalpine vegetation	lm	unweighted	increasing	0.599869	0.673259	0.601433	0.547552	0.286051	0.848705	12
Trophic mode	Symbiosis with N fixers	Alpine and subalpine vegetation	interval	weighted	decreasing	0.348692	0.568355	-1.0993	0.271637	0.149472	0.619909	18
Trophic mode	Symbiosis with N fixers	Alpine and subalpine vegetation	lm	weighted	decreasing	0.419724	0.683777	-0.473704	0.635711	0.159214	0.734246	12
Trophic mode	Symbiosis with N fixers	Wetland vegetation	interval	unweighted	decreasing	0.48627	0.247467	-0.221988	0.824323	0.368197	0.605895	78
Trophic mode	Symbiosis with N fixers	Wetland vegetation	lm	unweighted	increasing	0.500136	0.445215	0.00121918	0.999027	0.294825	0.7054	30
Trophic mode	Symbiosis with N fixers	Wetland vegetation	interval	weighted	increasing	0.503828	0.267466	0.0572513	0.954345	0.375449	0.631705	80
Trophic mode	Symbiosis with N fixers	Wetland vegetation	lm	weighted	increasing	0.628543	0.513061	1.02517	0.305285	0.382345	0.822233	30
Trophic mode	Symbiosis with N fixers	Spring and mire vegetation	interval	unweighted	increasing	0.532555	0.218849	0.595859	0.551269	0.425916	0.6363	127
Trophic mode	Symbiosis with N fixers	Spring and mire vegetation	lm	unweighted	increasing	0.590536	0.509628	0.718531	0.47243	0.346906	0.796577	20
Trophic mode	Symbiosis with N fixers	Spring and mire vegetation	interval	weighted	increasing	0.585221	0.27248	1.26336	0.206458	0.45269	0.706468	132
Trophic mode	Symbiosis with N fixers	Spring and mire vegetation	lm	weighted	increasing	0.600398	0.553829	0.735104	0.462276	0.336627	0.816469	20
Trophic mode	Symbiosis with N fixers	Wet meadows	interval	unweighted	increasing	0.522037	0.107871	0.817697	0.41353	0.469235	0.574352	479
Trophic mode	Symbiosis with N fixers	Wet meadows	lm	unweighted	decreasing	0.477856	0.29709	-0.298344	0.76544	0.338291	0.620966	163
Trophic mode	Symbiosis with N fixers	Wet meadows	interval	weighted	decreasing	0.477784	0.128884	-0.689941	0.490231	0.415438	0.54083	517
Trophic mode	Symbiosis with N fixers	Wet meadows	lm	weighted	decreasing	0.475639	0.33772	-0.288764	0.772762	0.318768	0.637469	163
Trophic mode	Symbiosis with N fixers	Mesic meadows and pastures	interval	unweighted	decreasing	0.496847	0.143789	-0.0877158	0.930103	0.426919	0.566898	221
Trophic mode	Symbiosis with N fixers	Mesic meadows and pastures	lm	unweighted	decreasing	0.494868	0.290836	-0.0705836	0.943729	0.356507	0.63402	75
Trophic mode	Symbiosis with N fixers	Mesic meadows and pastures	interval	weighted	decreasing	0.476427	0.151393	-0.623287	0.533096	0.403456	0.550419	246
Trophic mode	Symbiosis with N fixers	Mesic meadows and pastures	lm	weighted	increasing	0.591776	0.336732	1.10269	0.270163	0.428329	0.737167	75
Trophic mode	Symbiosis with N fixers	Nardus grasslands and heathlands	interval	unweighted	decreasing	0.431873	0.325914	-0.841361	0.400146	0.286388	0.590146	40
Trophic mode	Symbiosis with N fixers	Nardus grasslands and heathlands	lm	unweighted	decreasing	0.356173	0.411012	-1.44038	0.149761	0.1982	0.553187	27
Trophic mode	Symbiosis with N fixers	Nardus grasslands and heathlands	interval	weighted	increasing	0.513961	0.327313	0.170659	0.864492	0.35763	0.667607	42
Trophic mode	Symbiosis with N fixers	Nardus grasslands and heathlands	lm	weighted	decreasing	0.439785	0.435859	-0.555308	0.578684	0.250433	0.64845	27
Trophic mode	Symbiosis with N fixers	Sand and shallow-soil vegetation	interval	unweighted	increasing	0.503494	0.239166	0.0584425	0.953396	0.388225	0.618393	77
Trophic mode	Symbiosis with N fixers	Sand and shallow-soil vegetation	lm	unweighted	decreasing	0.450239	0.358579	-0.556935	0.577572	0.288536	0.623187	48
Trophic mode	Symbiosis with N fixers	Sand and shallow-soil vegetation	interval	weighted	increasing	0.501677	0.24859	0.0269812	0.978475	0.38213	0.621033	80
Trophic mode	Symbiosis with N fixers	Sand and shallow-soil vegetation	lm	weighted	increasing	0.523157	0.381616	0.2429	0.808083	0.341805	0.698602	48
Trophic mode	Symbiosis with N fixers	Dry grasslands	interval	unweighted	increasing	0.507022	0.0930992	0.301728	0.762859	0.461481	0.552447	693
Trophic mode	Symbiosis with N fixers	Dry grasslands	lm	unweighted	decreasing	0.4846	0.245836	-0.250647	0.802087	0.367386	0.603534	353
Trophic mode	Symbiosis with N fixers	Dry grasslands	interval	weighted	increasing	0.540787	0.115393	1.417	0.156483	0.484342	0.596205	712
Trophic mode	Symbiosis with N fixers	Dry grasslands	lm	weighted	increasing	0.554322	0.28812	0.757148	0.448961	0.414218	0.686295	354
Trophic mode	Symbiosis with N fixers	Ruderal and weed vegetation	interval	unweighted	decreasing	0.43168	0.222001	-1.23873	0.215445	0.329574	0.539943	108
Trophic mode	Symbiosis with N fixers	Ruderal and weed vegetation	lm	unweighted	decreasing	0.463172	0.378457	-0.389948	0.696575	0.291246	0.644324	38
Trophic mode	Symbiosis with N fixers	Ruderal and weed vegetation	interval	weighted	increasing	0.548501	0.2436	0.798926	0.424334	0.42976	0.661965	110
Trophic mode	Symbiosis with N fixers	Ruderal and weed vegetation	lm	weighted	increasing	0.590733	0.424588	0.864359	0.387391	0.385758	0.768378	38
Trophic mode	No nitrogen fixing	All habitats	interval	unweighted	decreasing	0.496168	0.0578211	-0.265117	0.79092	0.46788	0.52448	1859
Trophic mode	No nitrogen fixing	All habitats	lm	unweighted	decreasing	0.495654	0.295205	-0.0588886	0.953041	0.355265	0.636732	1043
Trophic mode	No nitrogen fixing	All habitats	interval	weighted	decreasing	0.48688	0.0683214	-0.768283	0.442319	0.453535	0.520343	1956
Trophic mode	No nitrogen fixing	All habitats	lm	weighted	decreasing	0.432196	0.291632	-0.935751	0.349401	0.300591	0.574123	1044
Trophic mode	No nitrogen fixing	Alpine and subalpine vegetation	interval	unweighted	increasing	0.576644	0.517539	0.597082	0.550453	0.330628	0.789742	17
Trophic mode	No nitrogen fixing	Alpine and subalpine vegetation	lm	unweighted	decreasing	0.483923	0.540792	-0.118958	0.905309	0.245221	0.730193	55
Trophic mode	No nitrogen fixing	Alpine and subalpine vegetation	interval	weighted	increasing	0.648229	0.570497	1.07146	0.283963	0.375923	0.849338	18
Trophic mode	No nitrogen fixing	Alpine and subalpine vegetation	lm	weighted	increasing	0.537171	0.557841	0.267029	0.789447	0.280015	0.775965	55
Trophic mode	No nitrogen fixing	Wetland vegetation	interval	unweighted	increasing	0.519773	0.234453	0.337523	0.735723	0.406034	0.631499	85
Trophic mode	No nitrogen fixing	Wetland vegetation	lm	unweighted	decreasing	0.356627	0.430508	-1.37056	0.170513	0.192505	0.563098	72
Trophic mode	No nitrogen fixing	Wetland vegetation	interval	weighted	increasing	0.510481	0.256443	0.16351	0.870117	0.386822	0.63287	87
Trophic mode	No nitrogen fixing	Wetland vegetation	lm	weighted	decreasing	0.269682	0.453958	-2.19456	0.0281955	0.131704	0.473401	72
Trophic mode	No nitrogen fixing	Spring and mire vegetation	interval	unweighted	decreasing	0.460987	0.204797	-0.763532	0.445146	0.364065	0.560952	137
Trophic mode	No nitrogen fixing	Spring and mire vegetation	lm	unweighted	decreasing	0.481565	0.421818	-0.174894	0.861163	0.288943	0.679826	102
Trophic mode	No nitrogen fixing	Spring and mire vegetation	interval	weighted	decreasing	0.393829	0.25577	-1.68607	0.0917821	0.282409	0.517506	142
Trophic mode	No nitrogen fixing	Spring and mire vegetation	lm	weighted	decreasing	0.453772	0.433427	-0.427852	0.668759	0.262127	0.660171	102
Trophic mode	No nitrogen fixing	Wet meadows	interval	unweighted	decreasing	0.479141	0.106521	-0.78373	0.433199	0.42745	0.531283	481
Trophic mode	No nitrogen fixing	Wet meadows	lm	unweighted	decreasing	0.483535	0.347283	-0.18971	0.849536	0.321574	0.64903	203
Trophic mode	No nitrogen fixing	Wet meadows	interval	weighted	increasing	0.521287	0.129641	0.657202	0.511051	0.457877	0.584018	519
Trophic mode	No nitrogen fixing	Wet meadows	lm	weighted	decreasing	0.471994	0.354704	-0.31616	0.751881	0.308455	0.641772	203
Trophic mode	No nitrogen fixing	Mesic meadows and pastures	interval	unweighted	increasing	0.504438	0.143226	0.123947	0.901357	0.434635	0.574068	221
Trophic mode	No nitrogen fixing	Mesic meadows and pastures	lm	unweighted	decreasing	0.476042	0.347723	-0.275808	0.782696	0.314874	0.642359	83
Trophic mode	No nitrogen fixing	Mesic meadows and pastures	interval	weighted	increasing	0.524202	0.152064	0.63712	0.524046	0.44988	0.597468	246
Trophic mode	No nitrogen fixing	Mesic meadows and pastures	lm	weighted	decreasing	0.375038	0.357697	-1.42764	0.153394	0.229394	0.547459	84
Trophic mode	No nitrogen fixing	Nardus grasslands and heathlands	interval	unweighted	increasing	0.568375	0.325034	0.84675	0.397134	0.410516	0.713466	40
Trophic mode	No nitrogen fixing	Nardus grasslands and heathlands	lm	unweighted	increasing	0.631985	0.422565	1.27967	0.200662	0.428623	0.797211	63
Trophic mode	No nitrogen fixing	Nardus grasslands and heathlands	interval	weighted	decreasing	0.486502	0.32763	-0.164836	0.869073	0.332667	0.642938	42
Trophic mode	No nitrogen fixing	Nardus grasslands and heathlands	lm	weighted	increasing	0.539228	0.416453	0.377553	0.705762	0.340964	0.72581	63
Trophic mode	No nitrogen fixing	Sand and shallow-soil vegetation	interval	unweighted	decreasing	0.493593	0.238231	-0.107585	0.914325	0.379292	0.608567	77
Trophic mode	No nitrogen fixing	Sand and shallow-soil vegetation	lm	unweighted	increasing	0.556697	0.403842	0.563999	0.572755	0.36268	0.734833	63
Trophic mode	No nitrogen fixing	Sand and shallow-soil vegetation	interval	weighted	decreasing	0.498381	0.249255	-0.0259881	0.979267	0.378715	0.618232	80
Trophic mode	No nitrogen fixing	Sand and shallow-soil vegetation	lm	weighted	decreasing	0.481666	0.398578	-0.184079	0.853952	0.298476	0.669921	63
Trophic mode	No nitrogen fixing	Dry grasslands	interval	unweighted	decreasing	0.492609	0.0912843	-0.323893	0.746019	0.448068	0.537268	693
Trophic mode	No nitrogen fixing	Dry grasslands	lm	unweighted	increasing	0.50321	0.331041	0.0387836	0.969063	0.346154	0.659635	361
Trophic mode	No nitrogen fixing	Dry grasslands	interval	weighted	decreasing	0.459139	0.116489	-1.4062	0.159664	0.403207	0.516121	712
Trophic mode	No nitrogen fixing	Dry grasslands	lm	weighted	decreasing	0.424096	0.333569	-0.9173	0.358986	0.276925	0.586084	361
Trophic mode	No nitrogen fixing	Ruderal and weed vegetation	interval	unweighted	increasing	0.57005	0.219683	1.28391	0.199172	0.462939	0.670981	108
Trophic mode	No nitrogen fixing	Ruderal and weed vegetation	lm	unweighted	decreasing	0.495948	0.424275	-0.038199	0.969529	0.299901	0.69325	41
Trophic mode	No nitrogen fixing	Ruderal and weed vegetation	interval	weighted	decreasing	0.453646	0.243518	-0.763596	0.445108	0.340013	0.572323	110
Trophic mode	No nitrogen fixing	Ruderal and weed vegetation	lm	weighted	decreasing	0.372208	0.44197	-1.18278	0.236894	0.199567	0.585038	41
Taxon origin	Native	All habitats	interval	unweighted	decreasing	0.461356	0.103673	-1.49397	0.135183	0.411424	0.512075	1222
Taxon origin	Native	All habitats	lm	unweighted	increasing	0.523868	0.324068	0.294826	0.768127	0.368276	0.67496	977
Taxon origin	Native	All habitats	interval	weighted	decreasing	0.462256	0.0995889	-1.51889	0.12879	0.414242	0.51098	1269
Taxon origin	Native	All habitats	lm	weighted	increasing	0.560335	0.368134	0.658789	0.510031	0.382487	0.723932	978
Taxon origin	Native	Alpine and subalpine vegetation	interval	unweighted	decreasing	0.333336	1.28037	-0.541354	0.588264	0.0390672	0.860128	3
Taxon origin	Native	Alpine and subalpine vegetation	lm	unweighted	decreasing	0.233425	1.01944	-1.1664	0.243454	0.0396524	0.691895	49
Taxon origin	Native	Alpine and subalpine vegetation	interval	weighted	decreasing	0.333333	1.26763	-0.546807	0.584511	0.0400152	0.857094	3
Taxon origin	Native	Alpine and subalpine vegetation	lm	weighted	decreasing	0.206487	1.11823	-1.2039	0.228627	0.0282524	0.699611	49
Taxon origin	Native	Wetland vegetation	interval	unweighted	increasing	0.548073	0.250586	0.769746	0.44145	0.425985	0.664637	104
Taxon origin	Native	Wetland vegetation	lm	unweighted	decreasing	0.468426	0.469657	-0.26927	0.787722	0.259807	0.688699	71
Taxon origin	Native	Wetland vegetation	interval	weighted	increasing	0.530811	0.24054	0.513009	0.607945	0.413855	0.644477	106
Taxon origin	Native	Wetland vegetation	lm	weighted	increasing	0.656345	0.528879	1.22343	0.221167	0.403829	0.843385	71
Taxon origin	Native	Spring and mire vegetation	interval	unweighted	decreasing	0.459864	0.503284	-0.319684	0.749208	0.240981	0.695408	19
Taxon origin	Native	Spring and mire vegetation	lm	unweighted	increasing	0.597587	0.511704	0.772755	0.439668	0.35263	0.801921	95
Taxon origin	Native	Spring and mire vegetation	interval	weighted	decreasing	0.475473	0.488964	-0.20081	0.840847	0.257971	0.702695	19
Taxon origin	Native	Spring and mire vegetation	lm	weighted	increasing	0.648803	0.581608	1.05532	0.291279	0.371416	0.852421	95
Taxon origin	Native	Wet meadows	interval	unweighted	decreasing	0.485633	0.185392	-0.310064	0.756513	0.396314	0.575879	183
Taxon origin	Native	Wet meadows	lm	unweighted	increasing	0.581355	0.387138	0.848119	0.396372	0.394022	0.747838	176
Taxon origin	Native	Wet meadows	interval	weighted	increasing	0.512916	0.175663	0.294179	0.768621	0.427363	0.597719	192
Taxon origin	Native	Wet meadows	lm	weighted	increasing	0.645871	0.440466	1.36433	0.172465	0.434784	0.81218	176
Taxon origin	Native	Mesic meadows and pastures	interval	unweighted	decreasing	0.463189	0.188709	-0.781693	0.434395	0.373466	0.55536	159
Taxon origin	Native	Mesic meadows and pastures	lm	unweighted	increasing	0.521108	0.390367	0.216414	0.828665	0.336122	0.70048	79
Taxon origin	Native	Mesic meadows and pastures	interval	weighted	decreasing	0.496823	0.178446	-0.0712091	0.943231	0.410366	0.583471	170
Taxon origin	Native	Mesic meadows and pastures	lm	weighted	increasing	0.629702	0.442165	1.20077	0.229839	0.416857	0.801798	79
Taxon origin	Native	Nardus grasslands and heathlands	interval	unweighted	decreasing	0.308055	0.536455	-1.50847	0.131433	0.134626	0.560257	20
Taxon origin	Native	Nardus grasslands and heathlands	lm	unweighted	increasing	0.504133	0.497909	0.033205	0.973511	0.277008	0.729565	59
Taxon origin	Native	Nardus grasslands and heathlands	interval	weighted	decreasing	0.193112	0.640285	-2.23325	0.0255325	0.0638731	0.456366	20
Taxon origin	Native	Nardus grasslands and heathlands	lm	weighted	decreasing	0.45539	0.56398	-0.317235	0.751065	0.21682	0.716358	59
Taxon origin	Native	Sand and shallow-soil vegetation	interval	unweighted	decreasing	0.417143	0.243499	-1.37377	0.169512	0.307516	0.535624	92
Taxon origin	Native	Sand and shallow-soil vegetation	lm	unweighted	increasing	0.510687	0.451661	0.0946621	0.924583	0.301012	0.716668	63
Taxon origin	Native	Sand and shallow-soil vegetation	interval	weighted	decreasing	0.346009	0.241158	-2.63989	0.00829336	0.248004	0.459099	96
Taxon origin	Native	Sand and shallow-soil vegetation	lm	weighted	increasing	0.50783	0.503932	0.0621559	0.950439	0.277606	0.73478	63
Taxon origin	Native	Dry grasslands	interval	unweighted	decreasing	0.428783	0.13675	-2.09741	0.0359572	0.364741	0.495301	525
Taxon origin	Native	Dry grasslands	lm	unweighted	increasing	0.505415	0.375538	0.0576763	0.954006	0.328631	0.680854	344
Taxon origin	Native	Dry grasslands	interval	weighted	decreasing	0.439471	0.127992	-1.90095	0.0573083	0.378912	0.501888	540
Taxon origin	Native	Dry grasslands	lm	weighted	decreasing	0.486905	0.427377	-0.122589	0.902433	0.291103	0.686811	345
Taxon origin	Native	Ruderal and weed vegetation	interval	unweighted	increasing	0.607625	0.243594	1.79536	0.0725968	0.489977	0.713976	117
Taxon origin	Native	Ruderal and weed vegetation	lm	unweighted	increasing	0.592286	0.470261	0.794082	0.427148	0.366266	0.785012	41
Taxon origin	Native	Ruderal and weed vegetation	interval	weighted	increasing	0.56105	0.230712	1.06376	0.287436	0.448492	0.667658	123
Taxon origin	Native	Ruderal and weed vegetation	lm	weighted	increasing	0.659217	0.534607	1.23419	0.217134	0.404197	0.846527	41
Taxon origin	Archaeophyte	All habitats	interval	unweighted	increasing	0.5258	0.104441	0.989004	0.322661	0.47467	0.576395	1176
Taxon origin	Archaeophyte	All habitats	lm	unweighted	decreasing	0.450824	0.319599	-0.61747	0.536925	0.304969	0.605649	570
Taxon origin	Archaeophyte	All habitats	interval	weighted	increasing	0.536236	0.104158	1.39403	0.163307	0.485268	0.586459	1211
Taxon origin	Archaeophyte	All habitats	lm	weighted	decreasing	0.448786	0.287082	-0.716086	0.473938	0.316858	0.588337	570
Taxon origin	Archaeophyte	Wetland vegetation	interval	unweighted	decreasing	0.471612	0.270999	-0.419469	0.674873	0.344157	0.602878	88
Taxon origin	Archaeophyte	Wetland vegetation	lm	unweighted	increasing	0.506805	0.511172	0.0532519	0.957531	0.273953	0.736741	39
Taxon origin	Archaeophyte	Wetland vegetation	interval	weighted	decreasing	0.466044	0.270992	-0.501976	0.615684	0.339132	0.59751	89
Taxon origin	Archaeophyte	Wetland vegetation	lm	weighted	decreasing	0.352073	0.494577	-1.23325	0.217481	0.170896	0.588899	39
Taxon origin	Archaeophyte	Spring and mire vegetation	interval	unweighted	increasing	0.535298	0.550243	0.257025	0.79716	0.2815	0.772043	16
Taxon origin	Archaeophyte	Spring and mire vegetation	lm	unweighted	increasing	0.525665	0.947472	0.108445	0.913642	0.14751	0.876507	5
Taxon origin	Archaeophyte	Spring and mire vegetation	interval	weighted	decreasing	0.483301	0.545932	-0.122396	0.902585	0.242903	0.731685	16
Taxon origin	Archaeophyte	Spring and mire vegetation	lm	weighted	decreasing	0.442175	0.924518	-0.251307	0.801577	0.114624	0.82916	5
Taxon origin	Archaeophyte	Wet meadows	interval	unweighted	increasing	0.505127	0.194057	0.105681	0.915835	0.410999	0.598893	161
Taxon origin	Archaeophyte	Wet meadows	lm	unweighted	decreasing	0.381439	0.413948	-1.16789	0.242851	0.215046	0.581243	77
Taxon origin	Archaeophyte	Wet meadows	interval	weighted	increasing	0.506391	0.193303	0.132257	0.894781	0.412582	0.599752	165
Taxon origin	Archaeophyte	Wet meadows	lm	weighted	decreasing	0.384301	0.377192	-1.24958	0.211453	0.229592	0.56659	77
Taxon origin	Archaeophyte	Mesic meadows and pastures	interval	unweighted	increasing	0.539874	0.189331	0.84421	0.398552	0.447384	0.629697	158
Taxon origin	Archaeophyte	Mesic meadows and pastures	lm	unweighted	decreasing	0.463347	0.385169	-0.381323	0.702964	0.288683	0.647494	60
Taxon origin	Archaeophyte	Mesic meadows and pastures	interval	weighted	increasing	0.505746	0.185184	0.124117	0.901223	0.415817	0.595304	169
Taxon origin	Archaeophyte	Mesic meadows and pastures	lm	weighted	decreasing	0.356738	0.349117	-1.68869	0.0912779	0.218606	0.523659	60
Taxon origin	Archaeophyte	Nardus grasslands and heathlands	interval	unweighted	increasing	0.628928	0.511531	1.03146	0.302326	0.383443	0.822036	20
Taxon origin	Archaeophyte	Nardus grasslands and heathlands	lm	unweighted	decreasing	0.405196	0.58011	-0.661701	0.508163	0.179336	0.679862	18
Taxon origin	Archaeophyte	Nardus grasslands and heathlands	interval	weighted	increasing	0.733766	0.579794	1.74858	0.0803635	0.469399	0.895687	20
Taxon origin	Archaeophyte	Nardus grasslands and heathlands	lm	weighted	increasing	0.516784	0.56587	0.118686	0.905524	0.260779	0.764272	18
Taxon origin	Archaeophyte	Sand and shallow-soil vegetation	interval	unweighted	increasing	0.538395	0.239855	0.641573	0.52115	0.421596	0.651126	93
Taxon origin	Archaeophyte	Sand and shallow-soil vegetation	lm	unweighted	decreasing	0.480407	0.441753	-0.1775	0.859116	0.280047	0.687275	52
Taxon origin	Archaeophyte	Sand and shallow-soil vegetation	interval	weighted	increasing	0.615401	0.243806	1.92806	0.0538474	0.498056	0.720697	95
Taxon origin	Archaeophyte	Sand and shallow-soil vegetation	lm	weighted	increasing	0.525071	0.419822	0.239077	0.811046	0.32685	0.715695	52
Taxon origin	Archaeophyte	Dry grasslands	interval	unweighted	increasing	0.554188	0.137388	1.5839	0.113217	0.487086	0.619372	521
Taxon origin	Archaeophyte	Dry grasslands	lm	unweighted	decreasing	0.478392	0.358384	-0.241327	0.809302	0.312403	0.649293	279
Taxon origin	Archaeophyte	Dry grasslands	interval	weighted	increasing	0.55072	0.137306	1.48269	0.138156	0.483623	0.616022	534
Taxon origin	Archaeophyte	Dry grasslands	lm	weighted	increasing	0.540965	0.318769	0.515191	0.60642	0.386856	0.687617	279
Taxon origin	Archaeophyte	Ruderal and weed vegetation	interval	unweighted	decreasing	0.372007	0.246513	-2.1241	0.0336616	0.267612	0.489886	119
Taxon origin	Archaeophyte	Ruderal and weed vegetation	lm	unweighted	decreasing	0.320684	0.45793	-1.63918	0.101175	0.161358	0.536658	40
Taxon origin	Archaeophyte	Ruderal and weed vegetation	interval	weighted	decreasing	0.498042	0.238129	-0.0328876	0.973764	0.383539	0.612751	123
Taxon origin	Archaeophyte	Ruderal and weed vegetation	lm	weighted	decreasing	0.30777	0.436711	-1.85606	0.0634443	0.158891	0.511342	40
Taxon origin	Neophyte	All habitats	interval	unweighted	increasing	0.593647	0.170352	2.22518	0.0260693	0.511293	0.671052	382
Taxon origin	Neophyte	All habitats	lm	unweighted	increasing	0.61598	0.705778	0.669501	0.503176	0.28684	0.864809	199
Taxon origin	Neophyte	All habitats	interval	weighted	increasing	0.571988	0.207101	1.40012	0.161478	0.471046	0.667273	391
Taxon origin	Neophyte	All habitats	lm	weighted	increasing	0.740604	0.651877	1.60937	0.107535	0.443111	0.91107	199
Taxon origin	Neophyte	Alpine and subalpine vegetation	interval	unweighted	increasing	0.666669	1.30694	0.530368	0.595857	0.133728	0.962842	3
Taxon origin	Neophyte	Alpine and subalpine vegetation	lm	unweighted	increasing	1	3.7834e+07	1.74338e-06	0.999999	0	1	2
Taxon origin	Neophyte	Alpine and subalpine vegetation	interval	weighted	increasing	0.666665	1.36113	0.509236	0.610587	0.121892	0.96646	3
Taxon origin	Neophyte	Alpine and subalpine vegetation	lm	weighted	increasing	1	3.7834e+07	1.50424e-06	0.999999	0	1	2
Taxon origin	Neophyte	Wetland vegetation	interval	unweighted	increasing	0.610299	0.329543	1.36118	0.173456	0.450828	0.749221	70
Taxon origin	Neophyte	Wetland vegetation	lm	unweighted	decreasing	0.486028	0.950988	-0.0587838	0.953124	0.127883	0.85912	28
Taxon origin	Neophyte	Wetland vegetation	interval	weighted	decreasing	0.478442	0.350214	-0.246379	0.805389	0.315897	0.645684	73
Taxon origin	Neophyte	Wetland vegetation	lm	weighted	increasing	0.714203	0.9664	0.94773	0.343267	0.273244	0.943214	28
Taxon origin	Neophyte	Spring and mire vegetation	interval	unweighted	decreasing	0.376084	0.774012	-0.653998	0.513113	0.116785	0.733183	8
Taxon origin	Neophyte	Spring and mire vegetation	lm	unweighted	increasing	0.536593	1.05061	0.139572	0.888998	0.128698	0.900768	5
Taxon origin	Neophyte	Spring and mire vegetation	interval	weighted	decreasing	0.423742	0.802195	-0.383235	0.701546	0.132423	0.779859	8
Taxon origin	Neophyte	Spring and mire vegetation	lm	weighted	increasing	0.782825	1.18056	1.0861	0.277433	0.262766	0.973301	5
Taxon origin	Neophyte	Wet meadows	interval	unweighted	increasing	0.548263	0.290866	0.665786	0.505548	0.406988	0.682166	74
Taxon origin	Neophyte	Wet meadows	lm	unweighted	increasing	0.517373	0.758992	0.0915975	0.927018	0.194963	0.82594	43
Taxon origin	Neophyte	Wet meadows	interval	weighted	increasing	0.500022	0.311763	0.000284459	0.999773	0.351841	0.648199	76
Taxon origin	Neophyte	Wet meadows	lm	weighted	increasing	0.56987	0.850018	0.330958	0.740676	0.200258	0.875155	43
Taxon origin	Neophyte	Mesic meadows and pastures	interval	unweighted	increasing	0.617138	0.383163	1.24599	0.212767	0.432031	0.773539	38
Taxon origin	Neophyte	Mesic meadows and pastures	lm	unweighted	increasing	0.656541	0.753518	0.859857	0.389868	0.303867	0.893289	17
Taxon origin	Neophyte	Mesic meadows and pastures	interval	weighted	increasing	0.618946	0.402058	1.20649	0.227631	0.424838	0.781272	38
Taxon origin	Neophyte	Mesic meadows and pastures	lm	weighted	increasing	0.80056	0.841459	1.65166	0.0986046	0.435504	0.954307	17
Taxon origin	Neophyte	Nardus grasslands and heathlands	interval	unweighted	increasing	1	4.74531e+07	1.18742e-06	0.999999	0	1	2
Taxon origin	Neophyte	Nardus grasslands and heathlands	lm	unweighted	increasing	1	3.99032e+07	1.64021e-06	0.999999	0	1	2
Taxon origin	Neophyte	Nardus grasslands and heathlands	interval	weighted	increasing	1	4.74531e+07	1.13667e-06	0.999999	0	1	2
Taxon origin	Neophyte	Nardus grasslands and heathlands	lm	weighted	increasing	1	3.99032e+07	1.42154e-06	0.999999	0	1	2
Taxon origin	Neophyte	Sand and shallow-soil vegetation	interval	unweighted	increasing	0.583301	0.482442	0.697161	0.485702	0.352235	0.782774	24
Taxon origin	Neophyte	Sand and shallow-soil vegetation	lm	unweighted	increasing	0.572575	0.91064	0.321054	0.748169	0.183553	0.888666	17
Taxon origin	Neophyte	Sand and shallow-soil vegetation	interval	weighted	increasing	0.612482	0.526255	0.869837	0.38439	0.360387	0.815957	24
Taxon origin	Neophyte	Sand and shallow-soil vegetation	lm	weighted	increasing	0.754007	1.02756	1.09006	0.275686	0.290311	0.958277	17
Taxon origin	Neophyte	Dry grasslands	interval	unweighted	increasing	0.645602	0.29806	2.01222	0.0441963	0.503894	0.765657	68
Taxon origin	Neophyte	Dry grasslands	lm	unweighted	increasing	0.756095	0.690884	1.6376	0.101505	0.44455	0.923119	55
Taxon origin	Neophyte	Dry grasslands	interval	weighted	increasing	0.648947	0.319571	1.92263	0.0545269	0.497017	0.775697	68
Taxon origin	Neophyte	Dry grasslands	lm	weighted	increasing	0.74391	0.766941	1.39044	0.164394	0.392506	0.928877	55
Taxon origin	Neophyte	Ruderal and weed vegetation	interval	unweighted	increasing	0.548268	0.3046	0.635834	0.524885	0.400513	0.687977	95
Taxon origin	Neophyte	Ruderal and weed vegetation	lm	unweighted	increasing	0.720472	0.758422	1.24839	0.211889	0.368263	0.91933	30
Taxon origin	Neophyte	Ruderal and weed vegetation	interval	weighted	decreasing	0.483389	0.326252	-0.203728	0.838566	0.330504	0.639449	99
Taxon origin	Neophyte	Ruderal and weed vegetation	lm	weighted	increasing	0.70715	0.83226	1.05926	0.289481	0.320904	0.925033	30
Ellenberg-type indicator values	Light	All habitats	interval	unweighted	decreasing	0.452521	0.0723701	-2.63215	0.00848465	0.417673	0.487841	2605
Ellenberg-type indicator values	Light	All habitats	lm	unweighted	decreasing	0.395813	0.13711	-3.08467	0.00203778	0.333661	0.461524	1147
Ellenberg-type indicator values	Light	All habitats	interval	weighted	decreasing	0.475209	0.0433473	-2.28952	0.0220489	0.454079	0.496429	2743
Ellenberg-type indicator values	Light	All habitats	lm	weighted	decreasing	0.434934	0.182769	-1.43213	0.152106	0.349788	0.524099	1153
Ellenberg-type indicator values	Light	Alpine and subalpine vegetation	interval	unweighted	increasing	0.521515	0.282321	0.305019	0.760351	0.385273	0.65463	90
Ellenberg-type indicator values	Light	Alpine and subalpine vegetation	lm	unweighted	decreasing	0.489012	0.311417	-0.141164	0.887741	0.342015	0.637933	72
Ellenberg-type indicator values	Light	Alpine and subalpine vegetation	interval	weighted	increasing	0.56004	0.22156	1.0892	0.276064	0.451918	0.66275	97
Ellenberg-type indicator values	Light	Alpine and subalpine vegetation	lm	weighted	decreasing	0.39052	0.339608	-1.31071	0.189954	0.247732	0.5549	73
Ellenberg-type indicator values	Light	Wetland vegetation	interval	unweighted	decreasing	0.370864	0.202697	-2.6074	0.00912333	0.283779	0.467239	157
Ellenberg-type indicator values	Light	Wetland vegetation	lm	unweighted	decreasing	0.279138	0.277586	-3.41783	0.000631234	0.183502	0.400188	79
Ellenberg-type indicator values	Light	Wetland vegetation	interval	weighted	decreasing	0.442422	0.161026	-1.43666	0.150816	0.366574	0.521054	170
Ellenberg-type indicator values	Light	Wetland vegetation	lm	weighted	decreasing	0.333641	0.302041	-2.29029	0.0220043	0.216912	0.475077	79
Ellenberg-type indicator values	Light	Spring and mire vegetation	interval	unweighted	decreasing	0.442111	0.147422	-1.57778	0.114616	0.372492	0.514082	387
Ellenberg-type indicator values	Light	Spring and mire vegetation	lm	unweighted	decreasing	0.349957	0.220301	-2.81083	0.00494138	0.259031	0.453275	152
Ellenberg-type indicator values	Light	Spring and mire vegetation	interval	weighted	decreasing	0.436282	0.105898	-2.41991	0.0155242	0.38608	0.487825	426
Ellenberg-type indicator values	Light	Spring and mire vegetation	lm	weighted	decreasing	0.236615	0.270868	-4.32435	1.52981e-05	0.154176	0.345148	153
Ellenberg-type indicator values	Light	Wet meadows	interval	unweighted	decreasing	0.485399	0.119151	-0.490298	0.623923	0.427526	0.543666	669
Ellenberg-type indicator values	Light	Wet meadows	lm	unweighted	decreasing	0.420615	0.189214	-1.69253	0.0905446	0.333787	0.512648	219
Ellenberg-type indicator values	Light	Wet meadows	interval	weighted	decreasing	0.489586	0.0826518	-0.504068	0.614214	0.449261	0.530047	699
Ellenberg-type indicator values	Light	Wet meadows	lm	weighted	increasing	0.561609	0.231863	1.06828	0.285394	0.448496	0.668661	219
Ellenberg-type indicator values	Light	Mesic meadows and pastures	interval	unweighted	increasing	0.509874	0.150465	0.262537	0.792908	0.436494	0.582832	249
Ellenberg-type indicator values	Light	Mesic meadows and pastures	lm	unweighted	increasing	0.624736	0.220434	2.31226	0.0207634	0.519405	0.719452	85
Ellenberg-type indicator values	Light	Mesic meadows and pastures	interval	weighted	decreasing	0.485764	0.125894	-0.452427	0.650962	0.424652	0.547306	268
Ellenberg-type indicator values	Light	Mesic meadows and pastures	lm	weighted	increasing	0.571847	0.245571	1.17844	0.23862	0.452167	0.683672	85
Ellenberg-type indicator values	Light	Nardus grasslands and heathlands	interval	unweighted	decreasing	0.448512	0.235927	-0.876053	0.381001	0.3387	0.563585	101
Ellenberg-type indicator values	Light	Nardus grasslands and heathlands	lm	unweighted	decreasing	0.41273	0.269753	-1.30746	0.191058	0.292889	0.543891	73
Ellenberg-type indicator values	Light	Nardus grasslands and heathlands	interval	weighted	decreasing	0.339236	0.211983	-3.14505	0.00166056	0.253094	0.437523	104
Ellenberg-type indicator values	Light	Nardus grasslands and heathlands	lm	weighted	decreasing	0.252225	0.298328	-3.64291	0.000269575	0.158225	0.377054	75
Ellenberg-type indicator values	Light	Sand and shallow-soil vegetation	interval	unweighted	decreasing	0.425428	0.225848	-1.33066	0.183299	0.322309	0.535472	104
Ellenberg-type indicator values	Light	Sand and shallow-soil vegetation	lm	unweighted	decreasing	0.274495	0.288718	-3.36638	0.000761611	0.176853	0.399858	61
Ellenberg-type indicator values	Light	Sand and shallow-soil vegetation	interval	weighted	decreasing	0.415827	0.197549	-1.72073	0.0852997	0.325828	0.511813	110
Ellenberg-type indicator values	Light	Sand and shallow-soil vegetation	lm	weighted	decreasing	0.385644	0.313392	-1.48587	0.137312	0.253525	0.537076	63
Ellenberg-type indicator values	Light	Dry grasslands	interval	unweighted	decreasing	0.43197	0.121084	-2.26139	0.0237354	0.374927	0.490877	723
Ellenberg-type indicator values	Light	Dry grasslands	lm	unweighted	decreasing	0.379528	0.186482	-2.63592	0.00839089	0.297956	0.468528	364
Ellenberg-type indicator values	Light	Dry grasslands	interval	weighted	increasing	0.510559	0.0805842	0.524191	0.600146	0.471107	0.549879	742
Ellenberg-type indicator values	Light	Dry grasslands	lm	weighted	decreasing	0.492339	0.22347	-0.137133	0.890926	0.384939	0.600452	364
Ellenberg-type indicator values	Light	Ruderal and weed vegetation	interval	unweighted	decreasing	0.416631	0.225841	-1.49052	0.136087	0.31448	0.52648	125
Ellenberg-type indicator values	Light	Ruderal and weed vegetation	lm	unweighted	decreasing	0.313223	0.307757	-2.55102	0.0107407	0.199681	0.454649	42
Ellenberg-type indicator values	Light	Ruderal and weed vegetation	interval	weighted	decreasing	0.437172	0.189475	-1.3334	0.182401	0.34887	0.529645	127
Ellenberg-type indicator values	Light	Ruderal and weed vegetation	lm	weighted	decreasing	0.418785	0.314345	-1.04268	0.297094	0.280119	0.57159	42
Ellenberg-type indicator values	Temperature	All habitats	interval	unweighted	decreasing	0.498748	0.0653511	-0.0766592	0.938895	0.466775	0.53073	2477
Ellenberg-type indicator values	Temperature	All habitats	lm	unweighted	increasing	0.514315	0.14599	0.392312	0.694828	0.443033	0.585019	1138
Ellenberg-type indicator values	Temperature	All habitats	interval	weighted	increasing	0.503358	0.0483115	0.278006	0.781008	0.479697	0.527004	2724
Ellenberg-type indicator values	Temperature	All habitats	lm	weighted	decreasing	0.495664	0.191633	-0.0905145	0.927878	0.40301	0.588616	1148
Ellenberg-type indicator values	Temperature	Alpine and subalpine vegetation	interval	unweighted	decreasing	0.477882	0.26801	-0.330318	0.741159	0.351189	0.607487	93
Ellenberg-type indicator values	Temperature	Alpine and subalpine vegetation	lm	unweighted	decreasing	0.40898	0.333329	-1.10456	0.269351	0.264736	0.570804	72
Ellenberg-type indicator values	Temperature	Alpine and subalpine vegetation	interval	weighted	increasing	0.529865	0.235206	0.5085	0.611102	0.415471	0.641205	98
Ellenberg-type indicator values	Temperature	Alpine and subalpine vegetation	lm	weighted	decreasing	0.483311	0.341879	-0.195335	0.84513	0.323693	0.646408	73
Ellenberg-type indicator values	Temperature	Wetland vegetation	interval	unweighted	increasing	0.531295	0.189766	0.660511	0.508926	0.438662	0.621819	154
Ellenberg-type indicator values	Temperature	Wetland vegetation	lm	unweighted	decreasing	0.465155	0.277484	-0.50312	0.61488	0.335488	0.599709	77
Ellenberg-type indicator values	Temperature	Wetland vegetation	interval	weighted	increasing	0.508882	0.165518	0.214666	0.830027	0.428278	0.589026	169
Ellenberg-type indicator values	Temperature	Wetland vegetation	lm	weighted	increasing	0.541819	0.309577	0.541605	0.588091	0.391958	0.684478	78
Ellenberg-type indicator values	Temperature	Spring and mire vegetation	interval	unweighted	increasing	0.509601	0.136835	0.280691	0.778948	0.442805	0.576055	369
Ellenberg-type indicator values	Temperature	Spring and mire vegetation	lm	unweighted	decreasing	0.489577	0.235652	-0.176944	0.859553	0.376703	0.603524	148
Ellenberg-type indicator values	Temperature	Spring and mire vegetation	interval	weighted	increasing	0.523376	0.112225	0.833786	0.404402	0.468446	0.577746	416
Ellenberg-type indicator values	Temperature	Spring and mire vegetation	lm	weighted	increasing	0.636921	0.26707	2.10441	0.0353429	0.509643	0.747528	150
Ellenberg-type indicator values	Temperature	Wet meadows	interval	unweighted	decreasing	0.49623	0.110626	-0.136334	0.891557	0.442282	0.550265	595
Ellenberg-type indicator values	Temperature	Wet meadows	lm	unweighted	decreasing	0.49598	0.203482	-0.0790185	0.937018	0.397739	0.594533	217
Ellenberg-type indicator values	Temperature	Wet meadows	interval	weighted	increasing	0.505084	0.0902731	0.225262	0.821775	0.460931	0.549157	697
Ellenberg-type indicator values	Temperature	Wet meadows	lm	weighted	decreasing	0.496296	0.236815	-0.0625611	0.950116	0.382497	0.610481	219
Ellenberg-type indicator values	Temperature	Mesic meadows and pastures	interval	unweighted	increasing	0.575888	0.149478	2.04655	0.0407022	0.503236	0.645401	228
Ellenberg-type indicator values	Temperature	Mesic meadows and pastures	lm	unweighted	increasing	0.667644	0.236295	2.95203	0.00315694	0.558338	0.761456	83
Ellenberg-type indicator values	Temperature	Mesic meadows and pastures	interval	weighted	increasing	0.579609	0.133075	2.41344	0.0158025	0.515082	0.641526	264
Ellenberg-type indicator values	Temperature	Mesic meadows and pastures	lm	weighted	increasing	0.521346	0.254756	0.335369	0.737347	0.397983	0.64216	84
Ellenberg-type indicator values	Temperature	Nardus grasslands and heathlands	interval	unweighted	increasing	0.567471	0.238586	1.13812	0.255072	0.451136	0.676812	93
Ellenberg-type indicator values	Temperature	Nardus grasslands and heathlands	lm	unweighted	decreasing	0.494556	0.281131	-0.0774681	0.938251	0.360594	0.629303	73
Ellenberg-type indicator values	Temperature	Nardus grasslands and heathlands	interval	weighted	increasing	0.545107	0.20919	0.864853	0.38712	0.442977	0.643577	104
Ellenberg-type indicator values	Temperature	Nardus grasslands and heathlands	lm	weighted	increasing	0.543083	0.301149	0.573667	0.566193	0.39712	0.682005	75
Ellenberg-type indicator values	Temperature	Sand and shallow-soil vegetation	interval	unweighted	decreasing	0.400969	0.221946	-1.80869	0.0704996	0.302286	0.508393	101
Ellenberg-type indicator values	Temperature	Sand and shallow-soil vegetation	lm	unweighted	decreasing	0.393383	0.29604	-1.46303	0.143459	0.266326	0.536712	62
Ellenberg-type indicator values	Temperature	Sand and shallow-soil vegetation	interval	weighted	decreasing	0.407452	0.205644	-1.82114	0.0685849	0.314846	0.507136	108
Ellenberg-type indicator values	Temperature	Sand and shallow-soil vegetation	lm	weighted	decreasing	0.340716	0.31911	-2.06858	0.0385852	0.216607	0.491336	63
Ellenberg-type indicator values	Temperature	Dry grasslands	interval	unweighted	decreasing	0.48198	0.107033	-0.673724	0.500487	0.42999	0.534363	719
Ellenberg-type indicator values	Temperature	Dry grasslands	lm	unweighted	increasing	0.543133	0.200347	0.863307	0.387969	0.445292	0.637755	364
Ellenberg-type indicator values	Temperature	Dry grasslands	interval	weighted	decreasing	0.479189	0.0864827	-0.963111	0.335492	0.437136	0.521539	741
Ellenberg-type indicator values	Temperature	Dry grasslands	lm	weighted	decreasing	0.454992	0.231151	-0.780962	0.434825	0.346702	0.567713	364
[truncated: 484 more rows]
